# Supplementary material for: Analysis of the brain mural cell transcriptome
Source: Sci Rep. 2016 Oct 11;6:35108. doi: 10.1038/srep35108 (PMC5057134; doi:10.1038/srep35108)
Supplement: Supplementary Dataset 1 [file srep35108-s2.xls]

## Sheet: Sheet1
SYMBOL	GENENAME	Pdgfb ret/ret mutant versus control	Pdgfb/Pdgfrb mutant versus control	Vasculature versus endothelium	Single cell analysis of brain mural cells	Pdgfrb-eGFP and NG2-DsRed double positive mural cells	FPKM
Rgs5	regulator of G-protein signaling 5	1	1	1	0	1	1302.26
Eef1a1	eukaryotic translation elongation factor 1 alpha 1	0	1	0	0	0	1138.57
Vtn	vitronectin	1	0	1	0	1	884.58
Mcam	melanoma cell adhesion molecule	1	0	0	0	1	754.421
Acta2	actin, alpha 2, smooth muscle, aorta	0	0	0	1	1	726.179
Cald1	caldesmon 1	1	1	1	0	1	622.581
Myl9	myosin, light polypeptide 9, regulatory	1	1	1	1	1	618.153
Prkar1a	protein kinase, cAMP dependent regulatory, type I, alpha	0	0	0	0	1	552.346
Eef2	eukaryotic translation elongation factor 2	0	1	0	0	0	515.254
Flna	filamin, alpha	0	0	1	1	1	498.177
Lamb1	laminin B1	0	0	0	0	1	496.896
Calm3	calmodulin 3	0	0	1	0	0	482.512
Ptn	pleiotrophin	1	0	0	0	1	461.681
Atp1a2	ATPase, Na+/K+ transporting, alpha 2 polypeptide	1	0	1	0	1	458.174
Sepp1	selenoprotein P, plasma, 1	0	1	0	0	0	449.917
Pdgfrb	platelet derived growth factor receptor, beta polypeptide	1	0	1	0	1	445.205
Sept4	septin 4	0	0	0	0	1	440.277
Snx33	sorting nexin 33	0	0	0	0	1	420.85
Nid1	nidogen 1	0	0	1	0	1	406.757
Tpm1	tropomyosin 1, alpha	0	0	0	1	1	402.579
Zic1	zinc finger protein of the cerebellum 1	1	0	1	0	1	376.841
Lamc1	laminin, gamma 1	0	0	0	0	1	358.086
D0H4S114		0	0	0	0	1	348.835
Ubc	ubiquitin C	0	1	0	0	0	347.418
Bgn	biglycan	0	0	1	1	1	345.172
Gnas	GNAS (guanine nucleotide binding protein, alpha stimulating) complex locus	0	1	0	0	0	343.446
Cd248	CD248 antigen, endosialin	0	0	1	0	1	341.189
Fstl1	follistatin-like 1	0	0	1	1	1	327.246
Mfge8	milk fat globule-EGF factor 8 protein	0	0	0	0	1	310.896
Igf2	insulin-like growth factor 2	0	0	1	0	1	308.479
Sept11	septin 11	1	1	1	0	1	305.279
Calm2	calmodulin 2	0	0	1	0	0	297.204
Abcc9	ATP-binding cassette, sub-family C (CFTR/MRP), member 9	1	1	1	0	1	282.272
Rgs4	regulator of G-protein signaling 4	1	0	1	0	1	262.247
Cspg4	chondroitin sulfate proteoglycan 4	1	1	1	0	1	257.314
Axl	AXL receptor tyrosine kinase	1	0	0	0	1	256.868
Art3	ADP-ribosyltransferase 3	1	0	1	0	1	253.254
Sema6d	sema domain, transmembrane domain (TM), and cytoplasmic domain, (semaphorin) 6D	1	0	0	0	1	248.08
Ilk	integrin linked kinase	0	0	0	0	1	246.123
Mgp	matrix Gla protein	0	0	0	0	1	237.837
Notch3	notch 3	1	0	1	0	1	236.297
Imp3	IMP3, U3 small nucleolar ribonucleoprotein, homolog (yeast)	0	0	0	0	1	231.238
Oaz2	ornithine decarboxylase antizyme 2	0	0	0	0	1	227.454
Coro1b	coronin, actin binding protein 1B	0	0	0	0	1	225.039
Pcdhga8	protocadherin gamma subfamily A, 8	0	0	0	0	1	223.863
Col1a2	collagen, type I, alpha 2	0	0	1	0	1	220.918
Calm1	calmodulin 1	0	0	1	0	0	220.075
Atp13a5	ATPase type 13A5	1	0	1	0	1	219.447
Dmd	dystrophin, muscular dystrophy	1	0	1	0	1	215.409
Gja4	gap junction protein, alpha 4	0	0	0	0	1	214.347
Col3a1	collagen, type III, alpha 1	1	0	1	0	1	212.866
Sept7	septin 7	0	0	0	0	1	212.158
Mylk	myosin, light polypeptide kinase	1	1	1	1	1	194.465
Laptm4a	lysosomal-associated protein transmembrane 4A	0	0	0	0	1	193.272
Efhd2	EF hand domain containing 2	0	0	1	0	0	180.218
Thra	thyroid hormone receptor alpha	0	0	0	0	1	179.258
Atp1b2	ATPase, Na+/K+ transporting, beta 2 polypeptide	1	0	1	0	1	179.03
Higd1b	HIG1 domain family, member 1B	1	0	1	0	1	177.325
Gucy1a3	guanylate cyclase 1, soluble, alpha 3	1	0	1	0	1	172.857
Tagln	transgelin	0	0	0	1	1	172.425
Dynll1	dynein light chain LC8-type 1	1	0	0	0	0	170.043
Fkbp10	FK506 binding protein 10	0	0	0	0	1	167.849
S1pr3	sphingosine-1-phosphate receptor 3	1	0	1	0	1	166.562
Chd4	chromodomain helicase DNA binding protein 4	0	1	0	0	0	165.961
Sumo3	small ubiquitin-like modifier 3	0	1	0	0	0	163.932
Csrp1	cysteine and glycine-rich protein 1	0	0	0	0	1	163.887
Mmp9	matrix metallopeptidase 9	0	0	0	0	1	158.49
Nr2f2	nuclear receptor subfamily 2, group F, member 2	1	0	1	0	1	156.297
Meg3	maternally expressed 3	0	0	0	0	1	155.185
Ccdc80	coiled-coil domain containing 80	0	0	1	0	1	155.087
Ptprs	protein tyrosine phosphatase, receptor type, S	0	0	0	0	1	154.357
Farp1	FERM, RhoGEF (Arhgef) and pleckstrin domain protein 1 (chondrocyte-derived)	1	0	0	0	1	152.175
Pcdh18	protocadherin 18	1	0	0	0	1	151.902
Ano1	anoctamin 1, calcium activated chloride channel	1	0	1	1	1	150.422
Slc12a2	solute carrier family 12, member 2	1	0	1	0	1	148.021
Lrp1	low density lipoprotein receptor-related protein 1	0	0	1	0	0	146.398
Ppp1r14a	protein phosphatase 1, regulatory (inhibitor) subunit 14A	1	0	1	0	1	146.078
Lhfp	lipoma HMGIC fusion partner	0	0	1	0	1	144.429
Plxdc2	plexin domain containing 2	1	0	1	0	0	144.296
Adap2	ArfGAP with dual PH domains 2	1	0	0	0	1	143.866
Sqstm1	sequestosome 1	0	1	0	0	0	143.352
Dbn1	drebrin 1	0	0	0	0	1	143.284
Pcolce	procollagen C-endopeptidase enhancer protein	0	0	1	0	1	142.329
Eftud2	elongation factor Tu GTP binding domain containing 2	0	0	0	0	1	142.263
Casc4	cancer susceptibility candidate 4	0	0	0	0	1	141.964
Dstn	destrin	0	0	0	1	0	141.378
Myh11	myosin, heavy polypeptide 11, smooth muscle	0	0	0	1	1	141.283
Fam107b	family with sequence similarity 107, member B	0	0	1	0	1	141.077
Tnfrsf21	tumor necrosis factor receptor superfamily, member 21	0	0	1	0	1	141.039
Plxnb2	plexin B2	0	0	1	0	0	140.55
Mxra8	matrix-remodelling associated 8	0	0	0	0	1	139.254
Bcam	basal cell adhesion molecule	0	0	0	0	1	137.507
Tpm2	tropomyosin 2, beta	0	0	0	1	1	137.153
Kcnj8	potassium inwardly-rectifying channel, subfamily J, member 8	1	1	1	0	1	136.71
Marcks	myristoylated alanine rich protein kinase C substrate	0	0	1	0	0	135.64
Dag1	dystroglycan 1	0	0	0	0	1	134.583
Uba2	ubiquitin-like modifier activating enzyme 2	0	0	0	1	1	133.66
Gucy1b3	guanylate cyclase 1, soluble, beta 3	1	0	1	1	1	133.173
Actr3	ARP3 actin-related protein 3	0	1	0	0	0	130.536
Plekhg2	pleckstrin homology domain containing, family G (with RhoGef domain) member 2	0	0	0	0	1	129.477
Epb4.1l2		0	0	1	0	0	128.52
Mmp14	matrix metallopeptidase 14 (membrane-inserted)	0	0	0	0	1	128.129
Ednra	endothelin receptor type A	1	0	1	0	1	126.334
Maged2	melanoma antigen, family D, 2	0	0	0	0	1	125.578
Fam176b		0	0	0	0	1	125.428
F2r	coagulation factor II (thrombin) receptor	0	1	0	0	1	124.943
Tnks1bp1	tankyrase 1 binding protein 1	0	0	0	0	1	123.473
D4Wsu53e		0	1	0	0	0	122.394
Actg2	actin, gamma 2, smooth muscle, enteric	0	0	0	0	1	122.149
Sept8	septin 8	0	0	1	0	1	121.346
Bmp1	bone morphogenetic protein 1	0	0	0	0	1	120.145
X99384		0	0	0	0	1	117.884
2310067B10Rik	RIKEN cDNA 2310067B10 gene	0	0	0	0	1	114.114
Lamc3	laminin gamma 3	0	0	0	0	1	113.858
Nap1l1	nucleosome assembly protein 1-like 1	0	1	0	0	0	112.281
Tbx2	T-box 2	1	1	1	0	1	111.902
Pde3a	phosphodiesterase 3A, cGMP inhibited	0	0	0	1	1	111.518
Arhgef7	Rho guanine nucleotide exchange factor (GEF7)	0	0	0	1	0	111.353
Heyl	hairy/enhancer-of-split related with YRPW motif-like	1	0	0	0	1	110.994
Nbl1	neuroblastoma, suppression of tumorigenicity 1	0	0	0	0	1	110.862
Col1a1	collagen, type I, alpha 1	0	0	0	0	1	110.677
Ankrd50	ankyrin repeat domain 50	0	0	0	0	1	110.135
Pxdn	peroxidasin homolog (Drosophila)	0	0	1	0	1	110.055
Postn	periostin, osteoblast specific factor	0	0	0	0	1	109.607
Pde8b	phosphodiesterase 8B	1	1	1	0	1	109.34
Slc1a2	solute carrier family 1 (glial high affinity glutamate transporter), member 2	1	0	0	0	0	108.69
Rbms3	RNA binding motif, single stranded interacting protein	1	0	0	0	1	108.466
Gpc3	glypican 3	0	0	0	0	1	108.13
Epb4.1l1		0	0	0	0	1	108.096
Egflam	EGF-like, fibronectin type III and laminin G domains	1	0	1	0	1	107.336
Gpr30		1	0	1	0	1	105.657
Enpep	glutamyl aminopeptidase	1	1	1	0	1	105.155
Mrc2	mannose receptor, C type 2	0	0	0	0	1	104.84
Emilin1	elastin microfibril interfacer 1	0	0	0	1	1	104.824
Slc6a20a	solute carrier family 6 (neurotransmitter transporter), member 20A	1	0	1	0	1	104.671
Sh3glb2	SH3-domain GRB2-like endophilin B2	0	0	0	0	1	104.481
Slc19a1	solute carrier family 19 (folate transporter), member 1	1	1	1	1	1	104.036
Mdk	midkine	0	0	0	0	1	103.55
Stk25	serine/threonine kinase 25 (yeast)	0	1	0	0	0	102.346
Tlr12	toll-like receptor 12	0	0	0	0	1	101.423
Cdh11	cadherin 11	0	0	1	0	1	99.9364
Pde5a	phosphodiesterase 5A, cGMP-specific	1	0	1	0	1	98.8495
Itgav	integrin alpha V	0	0	0	0	1	98.2785
Csk	c-src tyrosine kinase	0	0	0	0	1	97.3738
2310022B05Rik	RIKEN cDNA 2310022B05 gene	0	0	0	0	1	96.7073
Fyn	Fyn proto-oncogene	0	1	0	0	0	96.4101
Fads3	fatty acid desaturase 3	1	0	1	0	1	96.0113
Daam2	dishevelled associated activator of morphogenesis 2	1	0	1	0	1	95.8999
Chn1	chimerin 1	1	0	0	0	1	95.4596
Slc9a3r1	solute carrier family 9 (sodium/hydrogen exchanger), member 3 regulator 1	0	1	0	0	1	94.6775
Dtx3	deltex 3 homolog (Drosophila)	0	1	0	0	1	94.6473
Parva	parvin, alpha	0	0	1	0	1	94.3317
2010110P09Rik		0	0	0	0	1	92.5793
Timp2	tissue inhibitor of metalloproteinase 2	0	1	0	0	0	91.4599
Ndufa4l2	NADH dehydrogenase (ubiquinone) 1 alpha subcomplex, 4-like 2	0	0	0	0	1	91.1345
Phlda1	pleckstrin homology-like domain, family A, member 1	0	0	0	0	1	91.0343
Atp2a3	ATPase, Ca++ transporting, ubiquitous	1	0	1	0	1	91.0242
Slc38a11	solute carrier family 38, member 11	0	0	0	1	1	90.8732
Pten	phosphatase and tensin homolog	0	0	1	0	0	90.7044
Crispld2	cysteine-rich secretory protein LCCL domain containing 2	0	0	1	1	1	89.5703
Ptprk	protein tyrosine phosphatase, receptor type, K	0	0	0	0	1	88.9608
Prkcdbp	protein kinase C, delta binding protein	0	0	0	0	1	88.9011
Col5a2	collagen, type V, alpha 2	0	0	1	0	1	88.5705
Wls	wntless homolog (Drosophila)	0	0	0	0	1	88.0953
Cdc23	CDC23 cell division cycle 23	0	0	1	0	0	87.5957
Colec12	collectin sub-family member 12	0	0	0	0	1	87.3391
Hic1	hypermethylated in cancer 1	1	0	0	0	1	86.0414
Loxl2	lysyl oxidase-like 2	0	0	0	0	1	85.7774
Cryab	crystallin, alpha B	1	1	0	0	1	85.7119
Gsn	gelsolin	0	0	0	0	1	85.3101
Zeb1	zinc finger E-box binding homeobox 1	0	1	0	0	0	84.6336
Anpep	alanyl (membrane) aminopeptidase	0	0	0	0	1	83.8369
Igf2r	insulin-like growth factor 2 receptor	0	1	0	0	1	83.1815
Itgb5	integrin beta 5	0	0	1	0	0	82.4685
E130203B14Rik		0	0	0	0	1	82.1449
Ccdc3	coiled-coil domain containing 3	0	0	0	0	1	81.1413
Des	desmin	0	0	0	1	1	80.9915
Inpp4b	inositol polyphosphate-4-phosphatase, type II	1	0	0	0	1	80.2997
Inpp5b	inositol polyphosphate-5-phosphatase B	0	0	0	0	1	79.8656
Ndrg2	N-myc downstream regulated gene 2	1	0	0	0	1	79.8519
Lama2	laminin, alpha 2	1	0	1	0	1	79.3776
Ddx17	DEAD (Asp-Glu-Ala-Asp) box polypeptide 17	0	1	0	0	0	78.2205
Arhgef17	Rho guanine nucleotide exchange factor (GEF) 17	1	0	0	0	1	77.9231
Endod1	endonuclease domain containing 1	0	0	0	0	1	77.8776
Sdc2	syndecan 2	0	1	1	0	1	77.8242
Cadm4	cell adhesion molecule 4	1	0	0	0	1	77.7214
Klhl23	kelch-like 23	1	0	0	0	1	77.6996
Rarres2	retinoic acid receptor responder (tazarotene induced) 2	1	0	1	0	1	77.4296
Tspan6	tetraspanin 6	0	0	0	0	1	76.2518
Slmap	sarcolemma associated protein	0	0	0	1	0	75.9753
Pitpnc1	phosphatidylinositol transfer protein, cytoplasmic 1	0	0	1	0	1	74.5781
Kit	kit oncogene	0	0	0	0	1	74.4647
Mmp15	matrix metallopeptidase 15	1	0	0	0	0	74.2729
Elmo2	engulfment and cell motility 2	0	1	0	0	0	73.9054
Ptk2	PTK2 protein tyrosine kinase 2	0	0	0	0	1	73.2328
Tmem134	transmembrane protein 134	0	0	0	0	1	72.7529
Ptpn9	protein tyrosine phosphatase, non-receptor type 9	1	0	1	0	1	72.7367
Lrrc32	leucine rich repeat containing 32	0	0	0	0	1	72.1533
Anp32b	acidic (leucine-rich) nuclear phosphoprotein 32 family, member B	0	1	0	0	0	72.0175
Mical1	microtubule associated monooxygenase, calponin and LIM domain containing 1	0	0	0	0	1	71.9536
Uchl1	ubiquitin carboxy-terminal hydrolase L1	0	0	1	0	1	71.7466
Luc7l2	LUC7-like 2 (S. cerevisiae)	0	0	1	0	0	71.6837
Armcx2	armadillo repeat containing, X-linked 2	0	0	0	0	1	71.6604
Tubb2b	tubulin, beta 2B class IIB	1	0	0	0	0	71.514
Nrarp	Notch-regulated ankyrin repeat protein	0	0	0	0	1	70.5738
Rcsd1	RCSD domain containing 1	0	0	0	0	1	70.5008
Cox4i2	cytochrome c oxidase subunit IV isoform 2	0	0	0	0	1	70.4894
Dennd2a	DENN/MADD domain containing 2A	0	0	1	0	1	70.4042
Nab1	Ngfi-A binding protein 1	0	0	0	1	0	70.2983
Tbc1d1	TBC1 domain family, member 1	0	0	0	0	1	70.2714
Kirrel	kin of IRRE like (Drosophila)	0	0	0	1	1	69.8168
Sept5	septin 5	0	0	0	0	1	69.4932
Cacna1c	calcium channel, voltage-dependent, L type, alpha 1C subunit	0	0	0	0	1	69.0801
Anxa1	annexin A1	0	0	0	0	1	68.8205
Arhgef25	Rho guanine nucleotide exchange factor (GEF) 25	1	0	1	0	1	68.394
C530028O21Rik		0	0	0	0	1	67.9778
Gprc5c	G protein-coupled receptor, family C, group 5, member C	0	0	0	0	1	67.9717
Sh2d3c	SH2 domain containing 3C	1	1	0	0	0	67.9406
Lbh	limb-bud and heart	1	0	0	0	1	67.9321
Pde1a	phosphodiesterase 1A, calmodulin-dependent	1	0	0	0	1	67.8463
Cic	capicua homolog (Drosophila)	0	1	0	0	0	66.1917
Lgals1	lectin, galactose binding, soluble 1	0	0	1	0	1	66.1048
Itga7	integrin alpha 7	1	0	0	0	1	65.9468
Fat1	FAT tumor suppressor homolog 1 (Drosophila)	0	0	0	0	1	65.9316
Rap2a	RAS related protein 2a	0	0	0	0	1	65.8809
Gnao1	guanine nucleotide binding protein, alpha O	0	0	0	0	1	65.4185
Slc38a3	solute carrier family 38, member 3	1	0	0	0	0	65.3579
Sdhc	succinate dehydrogenase complex, subunit C, integral membrane protein	0	0	0	0	1	64.9556
Dlk1	delta-like 1 homolog (Drosophila)	0	1	0	0	1	64.7477
Cct2	chaperonin containing Tcp1, subunit 2 (beta)	0	1	0	0	0	64.6106
Pid1	phosphotyrosine interaction domain containing 1	0	0	1	0	1	64.375
Cbx6	chromobox 6	0	0	0	0	1	64.3454
Ctsb	cathepsin B	0	1	0	0	0	63.8483
Efemp2	epidermal growth factor-containing fibulin-like extracellular matrix protein 2	1	0	0	0	1	63.839
Ank2	ankyrin 2, brain	0	0	0	0	1	63.6903
Mdh1	malate dehydrogenase 1, NAD (soluble)	0	0	1	0	0	63.2485
Filip1l	filamin A interacting protein 1-like	0	0	0	1	1	63.0725
Trpc3	transient receptor potential cation channel, subfamily C, member 3	0	0	0	0	1	62.9495
Lrig1	leucine-rich repeats and immunoglobulin-like domains 1	0	0	0	0	1	62.7919
Sema5a	sema domain, seven thrombospondin repeats (type 1 and type 1-like), transmembrane domain (TM) and short cytoplasmic domain, (semaphorin) 5A	0	0	0	0	1	62.6909
Pth1r	parathyroid hormone 1 receptor	1	0	0	0	1	62.4964
St5	suppression of tumorigenicity 5	0	0	0	1	1	62.305
Csf1r	colony stimulating factor 1 receptor	0	1	0	0	0	61.7529
Gm13889	predicted gene 13889	1	0	1	1	1	61.3822
Lsm14b	LSM14 homolog B (SCD6, S. cerevisiae)	0	0	0	0	1	61.3604
Cdc42bpa	CDC42 binding protein kinase alpha	0	1	0	0	0	60.7836
C1qtnf6	C1q and tumor necrosis factor related protein 6	0	0	0	0	1	60.6901
Adcy6	adenylate cyclase 6	0	0	0	1	1	60.6692
Foxs1	forkhead box S1	0	0	0	1	1	60.6115
Mrvi1	MRV integration site 1	1	0	0	1	1	60.578
Ttyh1	tweety homolog 1 (Drosophila)	1	0	0	0	0	60.3721
Prkg1	protein kinase, cGMP-dependent, type I	0	0	0	0	1	59.9799
Plxdc1	plexin domain containing 1	1	0	1	0	1	59.9785
Aspn	asporin	1	0	1	0	1	59.3826
Gng2	guanine nucleotide binding protein (G protein), gamma 2	0	1	0	0	0	59.2979
Ptk7	PTK7 protein tyrosine kinase 7	0	0	0	0	1	59.1514
Il34	interleukin 34	1	0	0	1	1	59.063
Eif4g3	eukaryotic translation initiation factor 4 gamma, 3	0	1	0	0	0	58.6078
G3bp1	GTPase activating protein (SH3 domain) binding protein 1	0	1	0	0	0	58.0224
Bmpr1a	bone morphogenetic protein receptor, type 1A	1	0	1	0	1	57.6443
Adamts16	a disintegrin-like and metallopeptidase (reprolysin type) with thrombospondin type 1 motif, 16	0	0	0	1	1	57.451
Vasn	vasorin	1	1	0	0	1	57.3434
Slc7a2	solute carrier family 7 (cationic amino acid transporter, y+ system), member 2	1	0	0	0	1	57.1023
Ccnd2	cyclin D2	1	0	0	0	1	56.8935
Gfra2	glial cell line derived neurotrophic factor family receptor alpha 2	1	0	0	0	1	56.7611
Obsl1	obscurin-like 1	0	0	0	0	1	56.5532
P2ry14	purinergic receptor P2Y, G-protein coupled, 14	1	0	1	0	0	56.5324
Spry4	sprouty homolog 4 (Drosophila)	0	0	0	0	1	56.4896
4930474H06Rik	RIKEN cDNA 4930474H06 gene	0	0	0	0	1	56.4051
Tbxa2r	thromboxane A2 receptor	0	0	0	0	1	55.8788
Pdlim1	PDZ and LIM domain 1 (elfin)	1	0	0	1	1	55.8519
Atp2b4	ATPase, Ca++ transporting, plasma membrane 4	0	0	0	0	1	55.7248
Ap3m1	adaptor-related protein complex 3, mu 1 subunit	0	0	0	0	1	55.6585
Adora2a	adenosine A2a receptor	0	0	0	0	1	55.6571
Fgfr1	fibroblast growth factor receptor 1	0	0	0	0	1	55.569
Flot2	flotillin 2	0	0	0	0	1	55.4422
Sgip1	SH3-domain GRB2-like (endophilin) interacting protein 1	1	0	0	0	0	55.3959
Hey2	hairy/enhancer-of-split related with YRPW motif 2	1	0	0	0	1	55.39
Btbd3	BTB (POZ) domain containing 3	0	0	0	0	1	55.3858
Gpx8	glutathione peroxidase 8 (putative)	0	0	1	0	1	55.3809
Tns3	tensin 3	0	0	1	0	0	54.8875
Rgma	repulsive guidance molecule family member A	0	0	0	0	1	54.0034
Aoc3	amine oxidase, copper containing 3	1	0	0	1	1	53.9632
Zbtb7a	zinc finger and BTB domain containing 7a	1	0	0	0	0	53.9291
Plce1	phospholipase C, epsilon 1	1	0	1	1	1	53.7478
Jub		0	0	0	0	1	53.6417
Kdm1a	lysine (K)-specific demethylase 1A	0	0	1	0	0	53.2242
Tbx18	T-box18	1	0	0	0	1	52.6461
Ntn1	netrin 1	1	0	1	0	1	52.4073
Tpra1	transmembrane protein, adipocyte asscociated 1	0	0	1	0	0	52.3482
Sod3	superoxide dismutase 3, extracellular	0	0	0	0	1	52.0136
Prrx1	paired related homeobox 1	1	0	0	0	1	52.0087
Rcn3	reticulocalbin 3, EF-hand calcium binding domain	0	0	0	1	1	51.8269
Gm16908		0	0	0	0	1	51.6245
A4galt	alpha 1,4-galactosyltransferase	0	0	0	0	1	51.4138
Arpc5	actin related protein 2/3 complex, subunit 5	0	1	0	0	0	51.3664
Chst2	carbohydrate sulfotransferase 2	0	0	0	0	1	51.3303
Sgce	sarcoglycan, epsilon	0	0	1	0	0	51.2918
C1qtnf1	C1q and tumor necrosis factor related protein 1	0	0	0	0	1	51.1552
Pkdcc	protein kinase domain containing, cytoplasmic	0	0	0	0	1	51.1514
Pla2g7	phospholipase A2, group VII (platelet-activating factor acetylhydrolase, plasma)	0	0	1	0	0	51.1511
Marveld1	MARVEL (membrane-associating) domain containing 1	0	0	0	1	1	50.7599
Parm1	prostate androgen-regulated mucin-like protein 1	0	0	0	0	1	50.7116
Fyttd1	forty-two-three domain containing 1	1	0	0	0	0	50.6313
Loxl3	lysyl oxidase-like 3	0	0	0	0	1	50.6014
Dkk3	dickkopf homolog 3 (Xenopus laevis)	0	0	0	0	1	50.4727
Plcl1	phospholipase C-like 1	1	0	1	0	1	50.3722
Tppp3	tubulin polymerization-promoting protein family member 3	0	0	0	0	1	50.3438
Jam3	junction adhesion molecule 3	0	0	1	0	1	50.3403
Pygm	muscle glycogen phosphorylase	0	0	0	0	1	50.2741
Pofut2	protein O-fucosyltransferase 2	0	0	0	0	1	50.2356
Eps8	epidermal growth factor receptor pathway substrate 8	0	0	1	0	1	50.1838
Ptprz1	protein tyrosine phosphatase, receptor type Z, polypeptide 1	1	0	0	0	0	49.651
Phldb1	pleckstrin homology-like domain, family B, member 1	1	0	0	0	0	49.5833
Rasl12	RAS-like, family 12	1	0	0	1	1	49.5396
Nfatc4	nuclear factor of activated T cells, cytoplasmic, calcineurin dependent 4	0	0	0	0	1	49.5319
Odf3l1	outer dense fiber of sperm tails 3-like 1	0	0	0	0	1	49.4201
Sesn3	sestrin 3	0	0	0	0	1	49.3385
Raph1	Ras association (RalGDS/AF-6) and pleckstrin homology domains 1	0	0	1	0	0	49.329
Ifitm1	interferon induced transmembrane protein 1	1	0	1	0	1	49.3284
Tgfb3	transforming growth factor, beta 3	0	0	0	1	1	49.0286
Gm20459		0	0	0	0	1	48.6766
Zbtb20	zinc finger and BTB domain containing 20	0	0	1	0	0	48.6482
Ehd3	EH-domain containing 3	0	0	0	0	1	48.3912
Arhgap42	Rho GTPase activating protein 42	1	0	1	0	1	47.88
Fam108a		0	0	1	0	0	47.8214
Zmiz1	zinc finger, MIZ-type containing 1	1	0	0	0	0	47.5502
Dpysl3	dihydropyrimidinase-like 3	0	0	0	0	1	47.4229
Trrap	transformation/transcription domain-associated protein	0	0	1	0	0	46.8249
Stk39	serine/threonine kinase 39	1	0	0	0	1	46.809
Tbc1d2b	TBC1 domain family, member 2B	0	1	0	0	1	46.1147
Nrxn2	neurexin II	0	0	0	0	1	46.0909
Fjx1	four jointed box 1 (Drosophila)	0	0	0	0	1	45.9851
Arhgap27	Rho GTPase activating protein 27	1	0	0	0	0	45.5901
Emid2		0	0	0	0	1	45.5737
Leprel2		0	0	0	0	1	45.4791
Zfp260	zinc finger protein 260	0	0	0	0	1	45.4735
Speg	SPEG complex locus	0	0	0	0	1	45.4373
Crim1	cysteine rich transmembrane BMP regulator 1 (chordin like)	0	0	0	0	1	45.4279
Ikbip	IKBKB interacting protein	0	0	0	0	1	45.4161
Podxl2	podocalyxin-like 2	0	0	0	0	1	45.4025
Lrrc42	leucine rich repeat containing 42	0	0	0	0	1	45.3965
Gramd4	GRAM domain containing 4	0	0	0	0	1	45.3895
Vps35	vacuolar protein sorting 35	1	0	0	0	0	45.3517
Ctdspl	CTD (carboxy-terminal domain, RNA polymerase II, polypeptide A) small phosphatase-like	0	1	1	0	1	45.3369
Fmod	fibromodulin	0	0	0	0	1	45.1319
Arhgef40	Rho guanine nucleotide exchange factor (GEF) 40	0	0	0	0	1	44.7623
Traf4	TNF receptor associated factor 4	0	0	0	0	1	44.7331
Plxnb1	plexin B1	0	0	1	0	1	44.5717
Naalad2	N-acetylated alpha-linked acidic dipeptidase 2	1	0	1	0	1	44.3926
Bace1	beta-site APP cleaving enzyme 1	0	0	0	0	1	44.381
Grm3	glutamate receptor, metabotropic 3	1	0	1	0	1	44.3547
Plekhh3	pleckstrin homology domain containing, family H (with MyTH4 domain) member 3	0	0	0	0	1	44.2438
Pa2g4	proliferation-associated 2G4	1	0	0	0	0	43.8692
Smarcd3	SWI/SNF related, matrix associated, actin dependent regulator of chromatin, subfamily d, member 3	0	0	0	0	1	43.4329
Adamts8	a disintegrin-like and metallopeptidase (reprolysin type) with thrombospondin type 1 motif, 8	0	0	0	1	1	43.3292
Klhl13	kelch-like 13	0	0	0	0	1	43.3026
Daam1	dishevelled associated activator of morphogenesis 1	0	0	1	0	0	43.2511
Plekhg3	pleckstrin homology domain containing, family G (with RhoGef domain) member 3	0	0	0	0	1	42.9384
Limd1	LIM domains containing 1	0	0	0	0	1	42.924
Rnd3	Rho family GTPase 3	0	0	0	0	1	42.9179
Spats2l	spermatogenesis associated, serine-rich 2-like	0	0	0	0	1	42.7691
Gpc6	glypican 6	1	0	0	0	1	42.7418
Rasl11a	RAS-like, family 11, member A	0	1	0	1	1	42.6242
Phc1	polyhomeotic-like 1 (Drosophila)	0	0	0	0	1	42.2881
Rtn4rl1	reticulon 4 receptor-like 1	0	0	0	0	1	42.2287
Aif1l	allograft inflammatory factor 1-like	1	0	0	0	1	42.2076
Angptl2	angiopoietin-like 2	0	0	0	0	1	42.1868
Plekha2	pleckstrin homology domain-containing, family A (phosphoinositide binding specific) member 2	0	1	0	0	1	42.0168
Arvcf	armadillo repeat gene deleted in velo-cardio-facial syndrome	1	0	0	0	1	41.8042
Otud5	OTU domain containing 5	0	1	0	0	0	41.7034
Afap1	actin filament associated protein 1	0	0	0	0	1	41.682
Psd3	pleckstrin and Sec7 domain containing 3	0	1	0	0	0	41.5385
Vapb	vesicle-associated membrane protein, associated protein B and C	1	0	0	0	0	41.5317
Smox	spermine oxidase	1	0	0	0	0	41.2345
Errfi1	ERBB receptor feedback inhibitor 1	0	0	0	1	0	41.2221
Arglu1	arginine and glutamate rich 1	0	0	0	1	0	41.1861
Lsamp	limbic system-associated membrane protein	1	0	0	0	0	41.1299
Mical2	microtubule associated monooxygenase, calponin and LIM domain containing 2	0	0	0	0	1	41.0892
Aldoc	aldolase C, fructose-bisphosphate	1	0	0	0	0	41.0449
Arl6ip1	ADP-ribosylation factor-like 6 interacting protein 1	0	1	0	0	0	41.0289
Syde1	synapse defective 1, Rho GTPase, homolog 1 (C. elegans)	0	0	0	0	1	41.0069
Kazn	kazrin, periplakin interacting protein	0	0	0	0	1	40.9964
Tmem109	transmembrane protein 109	0	1	0	0	0	40.9117
Ppp1r12b	protein phosphatase 1, regulatory (inhibitor) subunit 12B	0	0	0	0	1	40.7186
Osbpl1a	oxysterol binding protein-like 1A	1	0	0	0	0	40.5595
Lepre1		0	0	0	0	1	40.5382
Scyl1	SCY1-like 1 (S. cerevisiae)	0	0	1	0	0	40.3976
Tubb4a	tubulin, beta 4A class IVA	0	0	0	0	1	40.3412
Ggt5	gamma-glutamyltransferase 5	0	0	0	0	1	40.3214
Olfml2b	olfactomedin-like 2B	0	0	0	0	1	40.2817
Rad23a	RAD23a homolog (S. cerevisiae)	1	0	0	0	0	40.1698
Ecm2	extracellular matrix protein 2, female organ and adipocyte specific	0	0	0	0	1	39.9409
Slc12a4	solute carrier family 12, member 4	0	0	0	0	1	39.9406
Bcan	brevican	1	0	0	0	0	39.9261
Lix1l	Lix1-like	0	0	0	0	1	39.5707
Fam20a	family with sequence similarity 20, member A	1	0	0	0	1	39.5241
Smad3	SMAD family member 3	0	1	0	0	0	39.4258
Pdgfa	platelet derived growth factor, alpha	1	1	0	0	1	39.41
Itga8	integrin alpha 8	0	0	1	1	1	39.3977
Lzts2	leucine zipper, putative tumor suppressor 2	0	0	0	0	1	39.1715
Airn	antisense Igf2r RNA	0	0	0	1	0	39.0577
Pcid2	PCI domain containing 2	0	0	0	0	1	39.0186
Pdlim2	PDZ and LIM domain 2	0	0	0	0	1	38.7582
Trpc6	transient receptor potential cation channel, subfamily C, member 6	0	0	0	0	1	38.6259
Sfrp2	secreted frizzled-related protein 2	0	1	0	0	1	38.317
Fam110b	family with sequence similarity 110, member B	0	0	0	0	1	37.8978
Ndn	necdin	0	0	0	0	1	37.3255
Nr2f1	nuclear receptor subfamily 2, group F, member 1	1	0	1	0	1	37.0324
Rcan2	regulator of calcineurin 2	0	0	0	0	1	36.9387
Pkia	protein kinase inhibitor, alpha	0	0	0	0	1	36.9231
Mgll	monoglyceride lipase	1	0	0	0	0	36.7335
Gpm6b	glycoprotein m6b	1	0	0	0	0	36.6806
Adamts17	a disintegrin-like and metallopeptidase (reprolysin type) with thrombospondin type 1 motif, 17	0	0	0	0	1	36.5433
Arap2	ArfGAP with RhoGAP domain, ankyrin repeat and PH domain 2	1	0	0	0	0	36.5002
2810008D09Rik		0	0	0	0	1	36.3787
Fam101a	family with sequence similarity 101, member A	0	0	1	0	1	36.3664
Pole4	polymerase (DNA-directed), epsilon 4 (p12 subunit)	0	0	0	0	1	36.129
Zbtb34	zinc finger and BTB domain containing 34	0	0	0	0	1	35.5577
Plxna1	plexin A1	0	0	0	0	1	35.5262
Gm9938	predicted gene 9938	0	0	0	0	1	35.3161
Wtip	WT1-interacting protein	0	0	0	1	1	35.188
Zfp637	zinc finger protein 637	0	0	0	0	1	35.1803
5730528L13Rik		0	0	0	0	1	35.0561
Xpc	xeroderma pigmentosum, complementation group C	0	0	0	0	1	35.0391
Mapk8ip1	mitogen-activated protein kinase 8 interacting protein 1	0	0	0	0	1	34.9817
Trip6	thyroid hormone receptor interactor 6	0	0	0	0	1	34.9659
Cxxc5	CXXC finger 5	0	1	0	0	0	34.9502
Eml2	echinoderm microtubule associated protein like 2	0	0	0	0	1	34.9315
Gpc4	glypican 4	0	0	0	0	1	34.8709
Scarf2	scavenger receptor class F, member 2	0	0	0	0	1	34.7218
Slc16a12	solute carrier family 16 (monocarboxylic acid transporters), member 12	1	0	0	0	1	34.6845
C230081A13Rik		0	0	0	1	0	34.6605
Fam73b	family with sequence similarity 73, member B	0	0	0	0	1	34.605
Pld1	phospholipase D1	0	0	1	0	0	34.4968
Ptprf	protein tyrosine phosphatase, receptor type, F	0	0	0	0	1	34.4469
Aldh7a1	aldehyde dehydrogenase family 7, member A1	0	0	0	0	1	34.3005
Mob2	MOB kinase activator 2	0	0	0	1	0	34.2688
Rrad	Ras-related associated with diabetes	1	0	0	0	1	34.2521
Mark1	MAP/microtubule affinity regulating kinase 1	0	0	0	0	1	34.2004
Foxd1	forkhead box D1	1	0	0	0	1	34.1474
Spry2	sprouty homolog 2 (Drosophila)	0	0	0	0	1	34.0874
Tspan15	tetraspanin 15	0	0	0	0	1	33.7468
Rerg	RAS-like, estrogen-regulated, growth-inhibitor	1	0	0	0	1	33.7234
Kcne4	potassium voltage-gated channel, Isk-related subfamily, gene 4	1	0	1	0	1	33.5569
Tnrc6a	trinucleotide repeat containing 6a	0	1	0	0	0	33.5013
Cap2	CAP, adenylate cyclase-associated protein, 2 (yeast)	1	0	0	0	1	33.4399
Antxr1	anthrax toxin receptor 1	0	0	0	0	1	33.3629
Emid1	EMI domain containing 1	0	0	0	0	1	33.2993
Taok1	TAO kinase 1	1	0	0	0	0	33.2742
Ncald	neurocalcin delta	0	0	0	0	1	33.1964
Spp1	secreted phosphoprotein 1	0	1	0	0	0	33.1838
Ube3b	ubiquitin protein ligase E3B	0	0	1	0	0	33.0541
Fdps	farnesyl diphosphate synthetase	1	0	0	0	0	33.0082
Crtc3	CREB regulated transcription coactivator 3	0	0	0	1	0	32.8544
Tmem200b	transmembrane protein 200B	0	0	0	0	1	32.5834
Nmnat2	nicotinamide nucleotide adenylyltransferase 2	0	0	0	0	1	32.4944
Vegfa	vascular endothelial growth factor A	0	1	0	0	0	32.2229
Gsr	glutathione reductase	0	0	1	0	0	32.2054
Lgals8	lectin, galactose binding, soluble 8	0	0	0	1	0	32.1484
Dzip1l	DAZ interacting protein 1-like	0	0	0	0	1	32.0564
Ctsk	cathepsin K	0	0	0	0	1	32.0386
Creld1	cysteine-rich with EGF-like domains 1	0	0	0	0	1	31.9246
Chpf	chondroitin polymerizing factor	0	0	0	0	1	31.8982
Prkar2b	protein kinase, cAMP dependent regulatory, type II beta	0	0	0	0	1	31.8463
Pgf	placental growth factor	0	0	0	1	1	31.7794
Zcchc24	zinc finger, CCHC domain containing 24	1	0	0	0	0	31.6387
Col8a1	collagen, type VIII, alpha 1	0	0	0	0	1	31.6044
Lrrc8b	leucine rich repeat containing 8 family, member B	0	0	0	0	1	31.5748
Eml1	echinoderm microtubule associated protein like 1	0	0	0	0	1	31.5093
Plekho1	pleckstrin homology domain containing, family O member 1	0	1	0	0	0	31.3294
Ssr4	signal sequence receptor, delta	0	1	0	0	0	31.3141
Hspa12a	heat shock protein 12A	1	0	0	0	1	31.201
Tbx15	T-box 15	1	0	0	0	1	30.9786
Slc4a3	solute carrier family 4 (anion exchanger), member 3	0	0	0	0	1	30.8121
Hspa2	heat shock protein 2	1	0	0	0	1	30.616
Clip3	CAP-GLY domain containing linker protein 3	0	0	0	0	1	30.2236
Nr1h3	nuclear receptor subfamily 1, group H, member 3	0	0	0	0	1	30.1973
Cysltr2	cysteinyl leukotriene receptor 2	0	0	0	0	1	30.0979
Prkar1b	protein kinase, cAMP dependent regulatory, type I beta	0	0	1	0	1	30.0717
Dock10	dedicator of cytokinesis 10	0	0	1	0	0	30.0218
Clstn2	calsyntenin 2	0	0	0	0	1	29.8528
Palld	palladin, cytoskeletal associated protein	0	0	0	1	1	29.7695
Slc4a4	solute carrier family 4 (anion exchanger), member 4	1	0	0	0	0	29.7102
Col6a3	collagen, type VI, alpha 3	0	0	0	0	1	29.6399
Dact1	dapper homolog 1, antagonist of beta-catenin (xenopus)	1	0	0	0	1	29.6145
Ddr2	discoidin domain receptor family, member 2	0	0	0	0	1	29.6123
Pnkd	paroxysmal nonkinesiogenic dyskinesia	1	0	0	0	0	29.6002
Pck2	phosphoenolpyruvate carboxykinase 2 (mitochondrial)	0	0	0	0	1	29.5557
Prdx3	peroxiredoxin 3	0	0	1	0	0	29.4309
Arhgap10	Rho GTPase activating protein 10	0	0	0	1	1	29.3816
Rnd2	Rho family GTPase 2	1	0	0	0	0	29.3073
Adam19	a disintegrin and metallopeptidase domain 19 (meltrin beta)	0	0	0	0	1	29.2772
Dcn	decorin	0	0	0	0	1	29.2567
Gprc5b	G protein-coupled receptor, family C, group 5, member B	1	0	0	0	1	29.2093
Ublcp1	ubiquitin-like domain containing CTD phosphatase 1	1	0	0	0	0	29.1761
Trpv2	transient receptor potential cation channel, subfamily V, member 2	0	0	0	0	1	29.1126
Slc30a10	solute carrier family 30, member 10	1	0	1	0	1	29.0542
Tspan17	tetraspanin 17	0	0	0	0	1	28.9113
Gm8399	actin, gamma, cytoplasmic 1 pseudogene	0	0	0	0	1	28.8723
Mpp2	membrane protein, palmitoylated 2 (MAGUK p55 subfamily member 2)	0	0	0	0	1	28.7717
Fblim1	filamin binding LIM protein 1	1	0	0	0	0	28.7428
1110067D22Rik		0	0	0	0	1	28.6912
Myom1	myomesin 1	0	0	0	1	1	28.6622
Gucy1a2	guanylate cyclase 1, soluble, alpha 2	1	0	1	0	1	28.5022
Col5a1	collagen, type V, alpha 1	0	0	0	0	1	28.4906
Slc20a2	solute carrier family 20, member 2	0	0	0	0	1	28.1717
Dcbld2	discoidin, CUB and LCCL domain containing 2	1	0	0	0	0	28.1038
Cacna2d1	calcium channel, voltage-dependent, alpha2/delta subunit 1	0	0	0	0	1	28.066
Rem1	rad and gem related GTP binding protein 1	0	0	0	0	1	27.9527
Thbs2	thrombospondin 2	0	0	0	0	1	27.8664
Slc6a17	solute carrier family 6 (neurotransmitter transporter), member 17	0	0	0	0	1	27.8006
Dmpk	dystrophia myotonica-protein kinase	0	0	0	0	1	27.7879
Ndst3	N-deacetylase/N-sulfotransferase (heparan glucosaminyl) 3	0	0	0	0	1	27.7194
Lca5	Leber congenital amaurosis 5 (human)	0	0	0	0	1	27.7099
Thy1	thymus cell antigen 1, theta	0	0	0	0	1	27.6647
Egfr	epidermal growth factor receptor	0	0	0	0	1	27.5484
Nrip2	nuclear receptor interacting protein 2	0	0	0	1	1	27.4829
Ddr1	discoidin domain receptor family, member 1	0	0	0	0	1	27.415
C1qtnf5	C1q and tumor necrosis factor related protein 5	0	0	0	0	1	27.3988
Nde1	nuclear distribution gene E homolog 1 (A nidulans)	0	0	1	0	0	27.3937
S100a10	S100 calcium binding protein A10 (calpactin)	0	0	0	0	1	27.381
Reep1	receptor accessory protein 1	1	0	0	0	0	27.3729
Zic4	zinc finger protein of the cerebellum 4	0	0	0	0	1	27.3361
Rab34	RAB34, member RAS oncogene family	0	0	0	0	1	27.299
Ace2	angiotensin I converting enzyme (peptidyl-dipeptidase A) 2	1	0	1	0	1	27.2216
Trps1	trichorhinophalangeal syndrome I (human)	1	0	0	0	0	27.2037
Neo1	neogenin	0	0	0	0	1	27.0413
Fgfr3	fibroblast growth factor receptor 3	1	0	0	0	1	26.9561
Cnnm2	cyclin M2	0	0	0	0	1	26.76
Pmepa1	prostate transmembrane protein, androgen induced 1	1	0	0	0	0	26.7302
Bcar3	breast cancer anti-estrogen resistance 3	0	0	0	0	1	26.5977
Ccdc48		0	0	0	0	1	26.5907
Grb14	growth factor receptor bound protein 14	1	0	0	0	0	26.5504
Cacna1h	calcium channel, voltage-dependent, T type, alpha 1H subunit	1	0	0	0	1	26.5094
Slc15a2	solute carrier family 15 (H+/peptide transporter), member 2	1	0	0	0	0	26.4321
Plod2	procollagen lysine, 2-oxoglutarate 5-dioxygenase 2	0	0	0	0	1	26.1379
Cdh6	cadherin 6	0	0	0	0	1	26.0587
Adk	adenosine kinase	0	0	0	0	1	25.9163
Sema6c	sema domain, transmembrane domain (TM), and cytoplasmic domain, (semaphorin) 6C	0	0	0	0	1	25.8111
Sntb1	syntrophin, basic 1	0	0	0	0	1	25.774
Baiap2	brain-specific angiogenesis inhibitor 1-associated protein 2	1	0	0	0	0	25.6664
Krba1	KRAB-A domain containing 1	0	0	0	0	1	25.4639
Rftn2	raftlin family member 2	1	0	0	0	1	25.4335
Pawr	PRKC, apoptosis, WT1, regulator	0	0	1	0	1	25.2065
Gpx7	glutathione peroxidase 7	0	0	0	0	1	25.1596
Gpc1	glypican 1	0	0	0	0	1	25.1056
Nkd2	naked cuticle 2 homolog (Drosophila)	0	0	0	0	1	25.0323
Ltbp3	latent transforming growth factor beta binding protein 3	0	0	1	0	1	24.9592
Dbndd2	dysbindin (dystrobrevin binding protein 1) domain containing 2	1	0	0	0	1	24.8867
ORF63		0	0	0	0	1	24.7925
Dgkd	diacylglycerol kinase, delta	1	0	0	0	0	24.7684
Ston1	stonin 1	0	0	0	0	1	24.7404
Zfp663	zinc finger protein 663	0	0	0	0	1	24.6072
Zbtb43	zinc finger and BTB domain containing 43	0	0	0	0	1	24.576
Samd5	sterile alpha motif domain containing 5	1	0	0	0	1	24.3684
A430107O13Rik		0	0	0	0	1	24.3134
Npy1r	neuropeptide Y receptor Y1	1	0	0	0	1	24.244
Tulp3	tubby-like protein 3	0	0	0	0	1	24.1569
Etv4	ets variant 4	0	0	0	0	1	24.1252
Bicc1	bicaudal C homolog 1 (Drosophila)	0	0	0	0	1	23.9456
Kctd1	potassium channel tetramerisation domain containing 1	1	0	0	0	1	23.9262
Parp8	poly (ADP-ribose) polymerase family, member 8	0	0	0	1	0	23.9159
Wnt5b	wingless-type MMTV integration site family, member 5B	0	0	0	1	1	23.8937
Col6a2	collagen, type VI, alpha 2	0	0	0	0	1	23.6491
Begain	brain-enriched guanylate kinase-associated	0	0	0	0	1	23.5714
Mboat2	membrane bound O-acyltransferase domain containing 2	1	0	0	0	1	23.5219
Slit3	slit homolog 3 (Drosophila)	0	0	0	0	1	23.5039
Tgfbi	transforming growth factor, beta induced	0	0	1	0	0	23.4748
Fam168a	family with sequence similarity 168, member A	1	0	0	0	0	23.3843
H2afy2	H2A histone family, member Y2	0	0	0	0	1	23.3315
Alx4	aristaless-like homeobox 4	0	0	0	0	1	23.3251
2610307P16Rik	RIKEN cDNA 2610307P16 gene	0	0	0	0	1	23.2856
Klhdc8b	kelch domain containing 8B	0	0	0	0	1	23.2664
Casq2	calsequestrin 2	1	0	1	0	1	22.9909
Sytl2	synaptotagmin-like 2	1	0	0	0	1	22.8624
Kcnip3	Kv channel interacting protein 3, calsenilin	0	0	0	0	1	22.8434
Sh3pxd2a	SH3 and PX domains 2A	0	0	0	1	0	22.8302
Galntl1		0	0	0	0	1	22.7766
Stx1a	syntaxin 1A (brain)	1	0	0	0	0	22.5267
Itpk1	inositol 1,3,4-triphosphate 5/6 kinase	0	0	0	0	1	22.3323
Nle1	notchless homolog 1 (Drosophila)	0	0	0	0	1	22.2388
Amt	aminomethyltransferase	0	0	0	0	1	22.0674
Pag1	phosphoprotein associated with glycosphingolipid microdomains 1	0	0	1	0	0	21.9422
Nts	neurotensin	1	0	0	0	1	21.9371
Fam114a1	family with sequence similarity 114, member A1	0	0	0	0	1	21.9139
Pcbp4	poly(rC) binding protein 4	0	0	0	0	1	21.8822
Adc		0	0	0	0	1	21.7334
Nlgn2	neuroligin 2	0	0	0	0	1	21.6737
Dusp7	dual specificity phosphatase 7	1	0	0	0	0	21.6194
2510039O18Rik	RIKEN cDNA 2510039O18 gene	0	1	0	0	0	21.5897
C1qtnf2	C1q and tumor necrosis factor related protein 2	1	0	0	0	1	21.496
Pmm1	phosphomannomutase 1	0	0	0	0	1	21.0907
Ptpn13	protein tyrosine phosphatase, non-receptor type 13	0	0	0	0	1	21.0287
Cygb	cytoglobin	0	0	0	0	1	21.0149
Col6a1	collagen, type VI, alpha 1	0	0	0	0	1	20.9747
Myocd	myocardin	0	0	0	1	1	20.9299
Arhgap6	Rho GTPase activating protein 6	0	0	0	0	1	20.9222
Atf5	activating transcription factor 5	1	0	0	0	0	20.8774
Zfp61	zinc finger protein 61	0	0	0	0	1	20.8363
Cabp1	calcium binding protein 1	0	0	0	0	1	20.7133
Csdc2	cold shock domain containing C2, RNA binding	0	0	0	0	1	20.6975
Serping1	serine (or cysteine) peptidase inhibitor, clade G, member 1	1	0	1	1	1	20.6957
Enah	enabled homolog (Drosophila)	0	1	0	0	0	20.6847
Slco3a1	solute carrier organic anion transporter family, member 3a1	1	0	1	0	1	20.6835
Dbr1	debranching enzyme homolog 1 (S. cerevisiae)	0	0	0	0	1	20.5999
P4ha1	procollagen-proline, 2-oxoglutarate 4-dioxygenase (proline 4-hydroxylase), alpha 1 polypeptide	0	0	1	0	0	20.5552
Mtap6		0	0	0	0	1	20.5333
Col16a1	collagen, type XVI, alpha 1	0	0	0	0	1	20.3569
D4Bwg0951e		0	0	0	0	1	20.3261
Sema5b	sema domain, seven thrombospondin repeats (type 1 and type 1-like), transmembrane domain (TM) and short cytoplasmic domain, (semaphorin) 5B	0	0	0	0	1	20.3038
Slc20a1	solute carrier family 20, member 1	1	0	0	0	0	20.2673
Msra	methionine sulfoxide reductase A	0	0	0	0	1	20.227
Rtkn	rhotekin	0	0	0	0	1	20.2225
Evc	Ellis van Creveld gene syndrome	1	0	0	0	1	20.2179
Fgf13	fibroblast growth factor 13	1	0	0	0	0	19.9787
5330426P16Rik		0	0	0	0	1	19.9424
Abca9	ATP-binding cassette, sub-family A (ABC1), member 9	0	0	1	0	0	19.882
Slc13a3	solute carrier family 13 (sodium-dependent dicarboxylate transporter), member 3	0	0	0	0	1	19.8746
Cacnb2	calcium channel, voltage-dependent, beta 2 subunit	0	0	0	0	1	19.7447
Etv1	ets variant 1	0	1	1	0	1	19.6955
Mgat3	mannoside acetylglucosaminyltransferase 3	0	0	0	0	1	19.615
Antxr2	anthrax toxin receptor 2	0	0	0	0	1	19.6042
Ctxn1	cortexin 1	0	0	0	0	1	19.568
Glipr2	GLI pathogenesis-related 2	0	0	0	0	1	19.5475
Mpped2	metallophosphoesterase domain containing 2	1	0	0	0	0	19.4648
Trim32	tripartite motif-containing 32	0	1	0	0	0	19.4569
Pla1a	phospholipase A1 member A	1	0	0	0	1	19.4539
Gstk1	glutathione S-transferase kappa 1	0	0	0	0	1	19.4396
Mmp11	matrix metallopeptidase 11	0	0	0	0	1	19.4147
Tmem45a	transmembrane protein 45a	0	0	0	0	1	19.3691
Tagln3	transgelin 3	0	0	0	0	1	19.3358
Haghl	hydroxyacylglutathione hydrolase-like	0	0	0	0	1	19.3208
Cuedc1	CUE domain containing 1	0	0	0	0	1	19.3178
Pla2r1	phospholipase A2 receptor 1	0	0	0	1	1	19.3136
Ntm	neurotrimin	1	0	0	0	0	19.2962
Apba1	amyloid beta (A4) precursor protein binding, family A, member 1	0	0	0	0	1	19.2783
St8sia1	ST8 alpha-N-acetyl-neuraminide alpha-2,8-sialyltransferase 1	0	0	0	0	1	19.2475
Hrc	histidine rich calcium binding protein	0	0	0	0	1	19.0455
Prickle2	prickle homolog 2 (Drosophila)	0	0	1	0	1	19.0416
Elavl1	ELAV (embryonic lethal, abnormal vision)-like 1 (Hu antigen R)	0	0	1	0	0	19.0266
Amigo2	adhesion molecule with Ig like domain 2	0	0	0	1	1	18.9911
Il17rc	interleukin 17 receptor C	0	0	0	0	1	18.9669
Rcan1	regulator of calcineurin 1	0	1	0	0	0	18.9154
Cdc42ep5	CDC42 effector protein (Rho GTPase binding) 5	0	0	0	0	1	18.8971
Gbgt1	globoside alpha-1,3-N-acetylgalactosaminyltransferase 1	0	0	0	0	1	18.8208
Ggt7	gamma-glutamyltransferase 7	0	0	0	0	1	18.7777
Cdkn2aipnl	CDKN2A interacting protein N-terminal like	0	0	1	0	0	18.7008
Ntrk3	neurotrophic tyrosine kinase, receptor, type 3	0	0	0	0	1	18.6906
Zdhhc20	zinc finger, DHHC domain containing 20	1	0	0	0	0	18.6701
Tead3	TEA domain family member 3	0	0	0	0	1	18.6448
Olfm1	olfactomedin 1	0	0	0	0	1	18.6196
Rgs6	regulator of G-protein signaling 6	0	0	0	0	1	18.4689
Mtap1a		0	0	0	0	1	18.456
C1s		0	0	0	1	1	18.3176
Ifi30	interferon gamma inducible protein 30	0	0	1	0	0	18.3092
Cdc42ep2	CDC42 effector protein (Rho GTPase binding) 2	0	0	0	0	1	18.2993
Fez1	fasciculation and elongation protein zeta 1 (zygin I)	1	0	0	0	0	18.2959
Apbb1	amyloid beta (A4) precursor protein-binding, family B, member 1	0	0	0	0	1	18.2393
Oaf	OAF homolog (Drosophila)	0	0	0	0	1	18.1905
Slc2a4	solute carrier family 2 (facilitated glucose transporter), member 4	0	0	0	0	1	18.1895
A430105I19Rik	RIKEN cDNA A430105I19 gene	0	0	0	0	1	18.0288
Trim62	tripartite motif-containing 62	0	0	0	0	1	18.0057
Rbpj	recombination signal binding protein for immunoglobulin kappa J region	0	1	0	0	0	17.9123
Rhobtb3	Rho-related BTB domain containing 3	0	0	0	0	1	17.9039
Twist1	twist basic helix-loop-helix transcription factor 1	0	0	0	0	1	17.9001
Cacnb3	calcium channel, voltage-dependent, beta 3 subunit	0	0	0	0	1	17.8592
Islr	immunoglobulin superfamily containing leucine-rich repeat	0	0	0	0	1	17.8286
Kcnab1	potassium voltage-gated channel, shaker-related subfamily, beta member 1	0	0	0	0	1	17.7965
Mlc1	megalencephalic leukoencephalopathy with subcortical cysts 1 homolog (human)	1	0	0	0	0	17.6268
Sorbs3	sorbin and SH3 domain containing 3	1	0	0	0	0	17.5903
Adamts7	a disintegrin-like and metallopeptidase (reprolysin type) with thrombospondin type 1 motif, 7	0	0	0	0	1	17.5781
Kctd15	potassium channel tetramerisation domain containing 15	1	0	0	0	1	17.3521
Rasl11b	RAS-like, family 11, member B	0	0	0	0	1	17.3254
Foxp4	forkhead box P4	0	0	0	0	1	17.2024
Ppfibp2	PTPRF interacting protein, binding protein 2 (liprin beta 2)	0	0	0	0	1	17.0557
Adcy5	adenylate cyclase 5	0	0	0	0	1	17.0194
Fut11	fucosyltransferase 11	1	0	0	0	0	16.9718
Zscan2	zinc finger and SCAN domain containing 2	0	0	0	0	1	16.9316
Dixdc1	DIX domain containing 1	1	0	0	0	0	16.9196
Adamts14	a disintegrin-like and metallopeptidase (reprolysin type) with thrombospondin type 1 motif, 14	0	0	0	0	1	16.8567
Fgd1	FYVE, RhoGEF and PH domain containing 1	0	0	0	0	1	16.8333
Ogn	osteoglycin	0	0	1	0	1	16.751
Atp8a1	ATPase, aminophospholipid transporter (APLT), class I, type 8A, member 1	1	0	0	0	0	16.7223
Lrch2	leucine-rich repeats and calponin homology (CH) domain containing 2	0	0	0	0	1	16.6466
Gpr153	G protein-coupled receptor 153	0	0	0	0	1	16.5904
Rdh13	retinol dehydrogenase 13 (all-trans and 9-cis)	0	0	0	0	1	16.5718
Fbn2	fibrillin 2	0	0	0	0	1	16.448
E130308A19Rik	RIKEN cDNA E130308A19 gene	0	0	0	0	1	16.4266
Fhl2	four and a half LIM domains 2	0	0	0	0	1	16.3923
Adam12	a disintegrin and metallopeptidase domain 12 (meltrin alpha)	0	0	0	0	1	16.371
Rgs7bp	regulator of G-protein signalling 7 binding protein	1	0	0	0	1	16.3498
Hunk	hormonally upregulated Neu-associated kinase	0	0	0	0	1	16.2453
Samd4	sterile alpha motif domain containing 4	1	0	1	0	1	16.2088
Ldlr	low density lipoprotein receptor	1	0	0	0	0	16.1856
Kcnk3	potassium channel, subfamily K, member 3	0	0	0	0	1	16.1342
Minpp1	multiple inositol polyphosphate histidine phosphatase 1	0	0	1	0	0	16.1268
Mn1	meningioma 1	1	0	0	0	1	16.0611
Cxx1b	CAAX box 1B	1	0	0	0	0	16.0351
Rbpms2	RNA binding protein with multiple splicing 2	1	0	0	0	1	15.9552
Zfp945	zinc finger protein 945	1	0	0	0	0	15.9363
Adcyap1r1	adenylate cyclase activating polypeptide 1 receptor 1	1	0	0	0	0	15.9118
Ltbp1	latent transforming growth factor beta binding protein 1	0	0	0	0	1	15.9114
Lox	lysyl oxidase	0	0	0	0	1	15.8966
6530418L21Rik		0	0	0	0	1	15.7956
Nudt19	nudix (nucleoside diphosphate linked moiety X)-type motif 19	0	0	0	0	1	15.783
Fam134b	family with sequence similarity 134, member B	1	0	0	0	0	15.6948
Bmp5	bone morphogenetic protein 5	1	0	0	1	0	15.6906
Gpr20	G protein-coupled receptor 20	0	0	0	1	1	15.6765
Ammecr1l	AMME chromosomal region gene 1-like	0	1	0	0	0	15.6287
Wasf3	WAS protein family, member 3	0	0	0	0	1	15.5764
Idi1	isopentenyl-diphosphate delta isomerase	1	0	0	0	0	15.5613
Klhl25	kelch-like 25	1	0	0	0	0	15.4975
Nkx6-1	NK6 homeobox 1	0	0	0	0	1	15.4609
Sdc1	syndecan 1	1	0	0	0	0	15.4559
1500009L16Rik	RIKEN cDNA 1500009L16 gene	1	0	0	1	1	15.4153
Fap	fibroblast activation protein	1	0	0	0	1	15.3687
Jph2	junctophilin 2	0	0	0	0	1	15.2204
Ddit4l	DNA-damage-inducible transcript 4-like	1	0	0	0	1	15.2165
P2rx1	purinergic receptor P2X, ligand-gated ion channel, 1	0	0	0	1	1	15.2076
Llgl2	lethal giant larvae homolog 2 (Drosophila)	0	0	0	0	1	15.1675
Pde4dip	phosphodiesterase 4D interacting protein (myomegalin)	0	1	0	0	0	15.094
Cnrip1	cannabinoid receptor interacting protein 1	0	0	1	0	0	15.0729
C530008M17Rik	RIKEN cDNA C530008M17 gene	1	0	0	0	0	15.0459
2010002N04Rik		0	0	0	0	1	15.0236
Cd302	CD302 antigen	0	0	1	0	0	14.9773
AW011738	expressed sequence AW011738	0	0	0	1	1	14.9491
Zfp428	zinc finger protein 428	0	0	0	0	1	14.9285
Zhx2.1		0	0	0	0	1	14.8863
Ppargc1b	peroxisome proliferative activated receptor, gamma, coactivator 1 beta	0	0	0	0	1	14.8617
Mafg	v-maf musculoaponeurotic fibrosarcoma oncogene family, protein G (avian)	0	1	0	0	0	14.8613
Cog7	component of oligomeric golgi complex 7	0	0	0	1	0	14.8399
Sall2	sal-like 2 (Drosophila)	0	0	0	0	1	14.82
Insc	inscuteable homolog (Drosophila)	0	0	0	0	1	14.8159
Paqr8	progestin and adipoQ receptor family member VIII	1	0	0	0	0	14.7961
Trpc4	transient receptor potential cation channel, subfamily C, member 4	0	0	0	0	1	14.7247
Numbl	numb-like	0	0	0	0	1	14.7155
Mmd2	monocyte to macrophage differentiation-associated 2	1	0	0	0	0	14.6723
Dlg3	discs, large homolog 3 (Drosophila)	0	0	0	0	1	14.6619
Il4ra	interleukin 4 receptor, alpha	0	1	0	0	0	14.651
Syt12	synaptotagmin XII	0	0	0	0	1	14.6491
S1pr2	sphingosine-1-phosphate receptor 2	0	0	0	0	1	14.6065
Flcn	folliculin	0	1	0	0	0	14.5348
Vcan	versican	1	0	0	0	0	14.5045
Synpo2	synaptopodin 2	0	0	0	0	1	14.443
B3galtl		0	0	0	0	1	14.4104
Smarca1	SWI/SNF related, matrix associated, actin dependent regulator of chromatin, subfamily a, member 1	0	0	0	0	1	14.3651
Cldn12	claudin 12	0	0	0	0	1	14.3554
Col4a5	collagen, type IV, alpha 5	0	0	0	0	1	14.3039
Dact3	dapper homolog 3, antagonist of beta-catenin (xenopus)	0	0	0	0	1	14.2076
Tmem136	transmembrane protein 136	0	0	0	0	1	14.1758
Fndc4	fibronectin type III domain containing 4	0	0	0	0	1	14.1424
Rarb	retinoic acid receptor, beta	0	0	0	0	1	14.1003
Col28a1	collagen, type XXVIII, alpha 1	0	0	0	0	1	14.0352
1600021P15Rik		0	0	0	0	1	13.9497
Matn2	matrilin 2	0	0	0	0	1	13.9443
1700019E19Rik		0	0	0	0	1	13.9315
Rbm28	RNA binding motif protein 28	1	0	0	0	0	13.8579
Plcd1	phospholipase C, delta 1	0	0	0	0	1	13.7724
Cpa1	carboxypeptidase A1, pancreatic	0	0	0	0	1	13.7646
Mndal	myeloid nuclear differentiation antigen like	0	0	0	0	1	13.7468
Dusp8	dual specificity phosphatase 8	1	0	0	0	0	13.7361
Osbpl5	oxysterol binding protein-like 5	0	0	0	0	1	13.5972
Alx3	aristaless-like homeobox 3	1	0	0	0	1	13.5226
Angpt1	angiopoietin 1	0	0	0	0	1	13.3775
Itga11	integrin alpha 11	0	0	0	0	1	13.3616
Mmp17	matrix metallopeptidase 17	0	0	0	0	1	13.3594
Mamdc2	MAM domain containing 2	0	0	0	0	1	13.2384
Evc2	Ellis van Creveld syndrome 2	0	0	0	0	1	13.0796
Abhd14b	abhydrolase domain containing 14b	0	0	0	0	1	13.0676
Stmn2	stathmin-like 2	1	1	0	0	0	13.0152
Sqle	squalene epoxidase	1	0	0	0	0	13.0093
Dnm1	dynamin 1	0	0	0	0	1	12.9822
Dgkg	diacylglycerol kinase, gamma	0	0	0	0	1	12.931
Pdzrn3	PDZ domain containing RING finger 3	0	0	0	0	1	12.9298
Nxph4	neurexophilin 4	0	0	0	0	1	12.8926
Itga10	integrin, alpha 10	0	0	0	1	1	12.8886
Mtap7d2		0	0	0	0	1	12.8882
Trpc1	transient receptor potential cation channel, subfamily C, member 1	1	0	1	0	1	12.8828
Neurl1b	neuralized E3 ubiquitin protein ligase 1B	0	0	0	0	1	12.809
4833422C13Rik	RIKEN cDNA 4833422C13 gene	0	0	0	0	1	12.8088
Cyp51	cytochrome P450, family 51	1	0	0	0	0	12.807
Adamts15	a disintegrin-like and metallopeptidase (reprolysin type) with thrombospondin type 1 motif, 15	0	0	0	1	1	12.7026
Accs	1-aminocyclopropane-1-carboxylate synthase (non-functional)	0	0	0	1	0	12.6631
Kcnj12	potassium inwardly-rectifying channel, subfamily J, member 12	0	0	0	0	1	12.5932
Slc6a1	solute carrier family 6 (neurotransmitter transporter, GABA), member 1	1	0	0	0	0	12.5926
Ggt1	gamma-glutamyltransferase 1	1	0	0	0	1	12.5392
1700029G01Rik		0	0	0	0	1	12.5022
Fam49a	family with sequence similarity 49, member A	0	0	0	0	1	12.457
Ror1	receptor tyrosine kinase-like orphan receptor 1	0	0	0	1	1	12.4333
Irs1	insulin receptor substrate 1	0	0	1	0	1	12.3587
Setbp1	SET binding protein 1	0	0	0	0	1	12.3056
Isoc1	isochorismatase domain containing 1	1	0	0	0	0	12.2769
Gdf11	growth differentiation factor 11	0	0	0	0	1	12.271
Gm11747	predicted gene 11747	0	0	0	0	1	12.2591
Lrp3	low density lipoprotein receptor-related protein 3	0	0	0	0	1	12.2488
Pdlim3	PDZ and LIM domain 3	0	0	0	1	1	12.2282
Hapln3	hyaluronan and proteoglycan link protein 3	0	0	0	0	1	12.1961
Kif3c	kinesin family member 3C	0	0	0	0	1	12.1693
Zfp37	zinc finger protein 37	0	0	0	0	1	12.099
Igsf10	immunoglobulin superfamily, member 10	0	0	0	0	1	12.0888
Gli3	GLI-Kruppel family member GLI3	0	0	0	0	1	12.0446
Lmcd1	LIM and cysteine-rich domains 1	1	0	0	0	1	12.0237
Acsl6	acyl-CoA synthetase long-chain family member 6	1	0	0	0	0	11.9228
Dhcr24	24-dehydrocholesterol reductase	1	0	0	0	0	11.8863
Pdgfrl	platelet-derived growth factor receptor-like	0	0	0	0	1	11.8725
Mirg	miRNA containing gene	0	0	0	0	1	11.8603
Susd5	sushi domain containing 5	0	0	0	1	1	11.8512
Lin7a	lin-7 homolog A (C. elegans)	1	0	1	0	1	11.8276
1810014F10Rik		0	0	0	0	1	11.806
Pacsin3	protein kinase C and casein kinase substrate in neurons 3	0	0	0	0	1	11.7792
Stard10	START domain containing 10	1	0	0	0	0	11.7233
Adra2a	adrenergic receptor, alpha 2a	0	0	0	0	1	11.4914
2810408M09Rik		0	0	0	0	1	11.4738
Steap4	STEAP family member 4	1	0	0	0	1	11.4329
Sv2a	synaptic vesicle glycoprotein 2 a	0	0	0	0	1	11.4313
Cpt1c	carnitine palmitoyltransferase 1c	0	0	0	0	1	11.4081
Gm9747		0	0	0	0	1	11.3598
Ctnna3	catenin (cadherin associated protein), alpha 3	0	0	0	1	1	11.261
Katna1	katanin p60 (ATPase-containing) subunit A1	0	1	0	0	0	11.248
Osbpl3	oxysterol binding protein-like 3	0	0	0	0	1	11.2326
Cpm	carboxypeptidase M	0	0	1	0	1	11.0596
Magee1	melanoma antigen, family E, 1	0	0	0	0	1	11.0554
Rif1	Rap1 interacting factor 1 homolog (yeast)	1	0	0	0	0	11.0344
Fam110a	family with sequence similarity 110, member A	1	0	0	0	0	10.958
1810055G02Rik	RIKEN cDNA 1810055G02 gene	0	0	0	0	1	10.9367
Adamts4	a disintegrin-like and metallopeptidase (reprolysin type) with thrombospondin type 1 motif, 4	0	0	0	0	1	10.8824
Akap6	A kinase (PRKA) anchor protein 6	1	0	0	0	0	10.7794
Gpr161	G protein-coupled receptor 161	0	0	0	0	1	10.7779
Fam81a	family with sequence similarity 81, member A	0	0	0	0	1	10.7689
Flnc	filamin C, gamma	0	0	0	0	1	10.7629
Gm14391	predicted gene 14391	0	0	0	0	1	10.725
Ccdc68	coiled-coil domain containing 68	0	0	0	0	1	10.7085
Pnmal2	PNMA-like 2	0	0	0	0	1	10.6975
Olig1	oligodendrocyte transcription factor 1	1	0	0	0	0	10.6316
Sbk1	SH3-binding kinase 1	1	0	0	0	0	10.5912
Loxl1	lysyl oxidase-like 1	0	0	0	0	1	10.5859
Runx1t1	runt-related transcription factor 1; translocated to, 1 (cyclin D-related)	1	0	0	0	1	10.5858
Frk	fyn-related kinase	0	0	0	1	1	10.547
Fam18a		0	0	0	0	1	10.518
Ppp1r3c	protein phosphatase 1, regulatory (inhibitor) subunit 3C	1	0	0	0	0	10.5136
Gp1bb	glycoprotein Ib, beta polypeptide	0	0	0	0	1	10.4711
Serpini1	serine (or cysteine) peptidase inhibitor, clade I, member 1	1	0	1	0	1	10.4602
6330403L08Rik	RIKEN cDNA 6330403L08 gene	1	0	0	0	1	10.4482
Dgkb	diacylglycerol kinase, beta	1	0	0	0	1	10.4315
Traf5	TNF receptor-associated factor 5	1	0	0	0	0	10.4193
Hdac11	histone deacetylase 11	0	0	0	0	1	10.3684
Insig1	insulin induced gene 1	1	0	0	0	0	10.3651
Acpl2		0	0	0	0	1	10.2445
Mrgprf	MAS-related GPR, member F	0	0	0	0	1	10.2122
Msl3l2	male-specific lethal 3-like 2 (Drosophila)	0	0	0	0	1	10.1991
Arhgap44	Rho GTPase activating protein 44	0	0	0	0	1	10.1931
Sacs	sacsin	1	0	0	0	0	10.115
AW555464		0	0	0	0	1	9.82176
Fam164a		0	0	0	0	1	9.81854
Grik1	glutamate receptor, ionotropic, kainate 1	0	0	0	0	1	9.79192
Ak4	adenylate kinase 4	1	0	0	0	0	9.75725
Ddit4	DNA-damage-inducible transcript 4	1	0	0	0	0	9.73008
Zfp13	zinc finger protein 13	0	0	0	0	1	9.72422
Ifit2	interferon-induced protein with tetratricopeptide repeats 2	0	0	0	0	1	9.70738
Slc24a3	solute carrier family 24 (sodium/potassium/calcium exchanger), member 3	1	0	0	0	0	9.68865
6430548M08Rik	RIKEN cDNA 6430548M08 gene	0	1	0	0	0	9.59765
Mustn1	musculoskeletal, embryonic nuclear protein 1	1	0	0	1	1	9.59111
Kcnq4	potassium voltage-gated channel, subfamily Q, member 4	0	0	0	0	1	9.58095
C1qtnf7	C1q and tumor necrosis factor related protein 7	0	0	0	1	1	9.46904
Hif3a	hypoxia inducible factor 3, alpha subunit	0	0	0	0	1	9.46169
Scd1	stearoyl-Coenzyme A desaturase 1	1	0	0	0	0	9.41723
Igsf3	immunoglobulin superfamily, member 3	0	0	0	0	1	9.38106
Hspa4l	heat shock protein 4 like	1	0	0	0	0	9.3645
Adam11	a disintegrin and metallopeptidase domain 11	0	0	0	0	1	9.33798
Runx2	runt related transcription factor 2	0	0	0	0	1	9.30478
Klhl2	kelch-like 2, Mayven	1	0	0	0	0	9.29192
A830082K12Rik	RIKEN cDNA A830082K12 gene	0	0	0	0	1	9.28961
Dll1	delta-like 1 (Drosophila)	1	0	0	0	0	9.28824
Cnn1	calponin 1	0	0	0	1	1	9.21659
Rragd	Ras-related GTP binding D	0	0	0	0	1	9.18536
Melk	maternal embryonic leucine zipper kinase	0	0	0	1	0	9.09457
Kcnmb1	potassium large conductance calcium-activated channel, subfamily M, beta member 1	1	0	0	0	1	9.07375
Tmem178	transmembrane protein 178	0	0	0	0	1	9.04372
Kcng1	potassium voltage-gated channel, subfamily G, member 1	0	0	0	0	1	9.03828
Chrna7	cholinergic receptor, nicotinic, alpha polypeptide 7	0	0	0	0	1	9.01983
Cdh13	cadherin 13	1	0	0	0	0	8.95349
Ccdc160	coiled-coil domain containing 160	0	0	0	0	1	8.93266
Polm	polymerase (DNA directed), mu	0	0	0	1	0	8.81632
Zfp647	zinc finger protein 647	0	0	0	0	1	8.77452
Rgs17	regulator of G-protein signaling 17	0	0	0	0	1	8.76511
AI464131	expressed sequence AI464131	0	0	0	0	1	8.75594
Scara3	scavenger receptor class A, member 3	0	0	0	0	1	8.74772
Zfp334	zinc finger protein 334	0	0	0	0	1	8.73962
Fah	fumarylacetoacetate hydrolase	0	0	0	0	1	8.72107
Cxx1a	CAAX box 1A	1	0	0	0	0	8.70883
Eid2b	EP300 interacting inhibitor of differentiation 2B	0	0	0	0	1	8.69323
Camkk1	calcium/calmodulin-dependent protein kinase kinase 1, alpha	0	0	0	0	1	8.69251
Prelp	proline arginine-rich end leucine-rich repeat	0	0	1	0	1	8.67757
Rnf152	ring finger protein 152	0	0	0	0	1	8.607
Lmod1	leiomodin 1 (smooth muscle)	0	0	0	1	1	8.59503
Adra1b	adrenergic receptor, alpha 1b	0	0	0	0	1	8.58511
Tbc1d30	TBC1 domain family, member 30	0	0	0	0	1	8.56686
Nov	nephroblastoma overexpressed gene	1	0	0	0	1	8.48372
Slc8a2	solute carrier family 8 (sodium/calcium exchanger), member 2	0	0	0	0	1	8.46568
Susd2	sushi domain containing 2	0	0	0	1	1	8.42254
Stac	src homology three (SH3) and cysteine rich domain	0	0	0	0	1	8.40275
Tmeff1	transmembrane protein with EGF-like and two follistatin-like domains 1	1	0	0	0	0	8.32574
Spon2	spondin 2, extracellular matrix protein	0	0	0	0	1	8.29418
Stbd1	starch binding domain 1	0	0	0	0	1	8.29169
Klhl29	kelch-like 29	0	0	0	0	1	8.26267
Wdr35	WD repeat domain 35	0	0	0	0	1	8.1682
Kctd11	potassium channel tetramerisation domain containing 11	0	0	0	0	1	8.1386
Tead4	TEA domain family member 4	1	0	0	0	0	8.11253
Olfml1	olfactomedin-like 1	0	0	0	0	1	8.0802
Sp7	Sp7 transcription factor 7	0	0	0	0	1	8.07267
Sertad4	SERTA domain containing 4	0	0	0	0	1	8.05554
Pgbd5	piggyBac transposable element derived 5	0	0	0	0	1	8.00332
Hspb2	heat shock protein 2	0	0	0	1	0	7.98509
6330403A02Rik	RIKEN cDNA 6330403A02 gene	1	0	0	0	0	7.93999
Gabrb2	gamma-aminobutyric acid (GABA) A receptor, subunit beta 2	0	0	0	0	1	7.89795
Lum	lumican	0	0	0	0	1	7.80414
Snord123	small nucleolar RNA, C/D box 123	0	0	0	0	1	7.76473
Rccd1	RCC1 domain containing 1	0	0	0	1	0	7.73849
Arid3b	AT rich interactive domain 3B (BRIGHT-like)	0	0	0	1	0	7.72858
Whrn	whirlin	0	0	0	1	0	7.70444
Grem2	gremlin 2 homolog, cysteine knot superfamily (Xenopus laevis)	0	0	0	0	1	7.69579
Grtp1	GH regulated TBC protein 1	0	0	1	0	0	7.66601
Kcnj10	potassium inwardly-rectifying channel, subfamily J, member 10	1	0	0	0	0	7.65765
Tfap2a	transcription factor AP-2, alpha	0	0	0	0	1	7.6451
Igdcc4	immunoglobulin superfamily, DCC subclass, member 4	0	0	0	0	1	7.53463
Gfra1	glial cell line derived neurotrophic factor family receptor alpha 1	0	0	0	0	1	7.49671
Fzd2	frizzled homolog 2 (Drosophila)	0	0	0	0	1	7.44365
Boc	biregional cell adhesion molecule-related/down-regulated by oncogenes (Cdon) binding protein	0	0	0	0	1	7.41383
Osbpl6	oxysterol binding protein-like 6	0	0	0	0	1	7.35201
Tram1l1	translocation associated membrane protein 1-like 1	0	0	0	0	1	7.33545
Kcnk2	potassium channel, subfamily K, member 2	0	0	0	0	1	7.31769
Lipe	lipase, hormone sensitive	1	0	0	0	0	7.31759
Lipo1	lipase, member O1	0	0	0	1	0	7.29229
Tmem132c	transmembrane protein 132C	0	0	0	0	1	7.28064
Phtf2	putative homeodomain transcription factor 2	0	0	0	1	0	7.27458
AI646023		0	0	0	0	1	7.2512
Exoc8	exocyst complex component 8	0	0	1	0	0	7.20474
AI593442	expressed sequence AI593442	0	0	0	0	1	7.1862
Lrrc4c	leucine rich repeat containing 4C	0	0	0	0	1	7.18605
Col11a1	collagen, type XI, alpha 1	0	0	0	0	1	7.17705
Klk8	kallikrein related-peptidase 8	1	0	0	0	0	7.13536
Sspn	sarcospan	0	0	0	0	1	7.11078
Adrbk2	adrenergic receptor kinase, beta 2	1	0	1	0	0	7.10523
Tmem26	transmembrane protein 26	0	0	0	0	1	7.08193
Cyp7b1	cytochrome P450, family 7, subfamily b, polypeptide 1	0	0	0	0	1	7.06124
Vps13a	vacuolar protein sorting 13A (yeast)	1	0	0	0	0	7.0004
Nodal	nodal	1	0	1	0	1	6.96578
Wbscr17	Williams-Beuren syndrome chromosome region 17 homolog (human)	0	0	0	0	1	6.93703
Frem2	Fras1 related extracellular matrix protein 2	1	0	0	0	0	6.93461
Ttc30b	tetratricopeptide repeat domain 30B	0	0	1	0	0	6.91823
Cdh4	cadherin 4	0	0	0	0	1	6.88819
Chst3	carbohydrate (chondroitin 6/keratan) sulfotransferase 3	0	0	0	0	1	6.87346
Col12a1	collagen, type XII, alpha 1	0	0	0	0	1	6.87271
Ptpn22	protein tyrosine phosphatase, non-receptor type 22 (lymphoid)	0	0	0	0	1	6.84979
Ptger3	prostaglandin E receptor 3 (subtype EP3)	1	0	0	0	1	6.84332
Tnxb	tenascin XB	0	0	0	1	1	6.84251
Perp	PERP, TP53 apoptosis effector	0	0	1	0	0	6.76353
Ankrd6	ankyrin repeat domain 6	1	0	0	0	1	6.74212
Adamts2	a disintegrin-like and metallopeptidase (reprolysin type) with thrombospondin type 1 motif, 2	0	0	0	0	1	6.72319
Rbm24	RNA binding motif protein 24	0	0	0	0	1	6.7114
Adamtsl5	ADAMTS-like 5	0	0	0	0	1	6.70987
Lipg	lipase, endothelial	0	0	0	1	1	6.70745
Gpr173	G-protein coupled receptor 173	0	0	0	0	1	6.6935
Ngfr	nerve growth factor receptor (TNFR superfamily, member 16)	0	0	0	0	1	6.68283
Prrt3	proline-rich transmembrane protein 3	0	0	0	0	1	6.68243
Grb7	growth factor receptor bound protein 7	1	0	0	0	0	6.60769
Sgca	sarcoglycan, alpha (dystrophin-associated glycoprotein)	0	0	0	1	1	6.56559
Six5	sine oculis-related homeobox 5	0	0	0	1	0	6.55845
BC031781		0	1	0	0	0	6.5572
Olfr558	olfactory receptor 558	0	0	0	1	1	6.55475
Adcy2	adenylate cyclase 2	0	0	0	0	1	6.53805
6230409E13Rik		0	0	0	0	1	6.53007
Ano4	anoctamin 4	0	0	1	0	1	6.52992
Adamtsl1	ADAMTS-like 1	0	0	0	1	0	6.47134
Nrk	Nik related kinase	0	0	0	0	1	6.45802
Glrb	glycine receptor, beta subunit	1	0	0	0	1	6.43636
Slc2a10	solute carrier family 2 (facilitated glucose transporter), member 10	0	0	0	0	1	6.4145
Gpr37l1	G protein-coupled receptor 37-like 1	1	0	0	0	0	6.41183
2610203C20Rik		0	0	0	0	1	6.4045
Unc5c	unc-5 homolog C (C. elegans)	0	0	0	0	1	6.40218
Col5a3	collagen, type V, alpha 3	0	0	0	0	1	6.40123
Caln1	calneuron 1	0	0	0	0	1	6.39911
Aph1b	anterior pharynx defective 1b homolog (C. elegans)	0	0	0	0	1	6.25043
Mrc1	mannose receptor, C type 1	0	1	0	0	0	6.24085
Gm11532		0	0	0	0	1	6.23989
Lrrc10b	leucine rich repeat containing 10B	0	0	0	0	1	6.23487
Kcnb1	potassium voltage gated channel, Shab-related subfamily, member 1	1	0	0	0	0	6.11348
Tspyl5	testis-specific protein, Y-encoded-like 5	0	0	0	0	1	6.09251
Zfp235	zinc finger protein 235	0	0	0	0	1	6.0899
Rorb	RAR-related orphan receptor beta	0	0	0	0	1	6.05397
Zdhhc2	zinc finger, DHHC domain containing 2	1	0	0	0	0	6.04852
Sox6	SRY (sex determining region Y)-box 6	0	0	0	0	1	5.98315
Vash2	vasohibin 2	0	0	0	0	1	5.96639
Syt5	synaptotagmin V	0	0	0	0	1	5.96374
Zbtb7c	zinc finger and BTB domain containing 7C	0	0	0	0	1	5.9336
Adora2b	adenosine A2b receptor	0	0	0	0	1	5.89272
Hspb7	heat shock protein family, member 7 (cardiovascular)	0	0	0	0	1	5.88821
Nedd4l	neural precursor cell expressed, developmentally down-regulated gene 4-like	1	0	0	0	0	5.81692
Atp1a4	ATPase, Na+/K+ transporting, alpha 4 polypeptide	0	0	0	0	1	5.74926
Per2	period circadian clock 2	0	1	0	0	0	5.73961
Mapkapk3	mitogen-activated protein kinase-activated protein kinase 3	1	0	0	0	0	5.72665
Zfp9	zinc finger protein 9	0	0	0	0	1	5.72653
Chsy3	chondroitin sulfate synthase 3	0	0	0	0	1	5.71427
Vgll3	vestigial like 3 (Drosophila)	1	0	0	0	1	5.70926
Slc6a13	solute carrier family 6 (neurotransmitter transporter, GABA), member 13	1	0	0	0	0	5.6704
Gpr162	G protein-coupled receptor 162	0	0	0	0	1	5.58704
Ispd	isoprenoid synthase domain containing	0	0	0	0	1	5.55435
Vstm2b	V-set and transmembrane domain containing 2B	1	0	0	0	0	5.51415
Asb2	ankyrin repeat and SOCS box-containing 2	0	0	0	1	0	5.49298
Cntn1	contactin 1	1	0	0	0	0	5.4729
Scube1	signal peptide, CUB domain, EGF-like 1	0	0	0	0	1	5.43802
Slc5a3	solute carrier family 5 (inositol transporters), member 3	1	0	0	0	0	5.39847
9630028B13Rik	RIKEN cDNA 9630028B13 gene	0	0	0	0	1	5.36201
Hist1h2bq	histone cluster 1, H2bq	0	0	0	0	1	5.35193
Slc5a5	solute carrier family 5 (sodium iodide symporter), member 5	0	0	0	0	1	5.34813
Scn2b	sodium channel, voltage-gated, type II, beta	0	0	1	0	1	5.32643
D630003M21Rik	RIKEN cDNA D630003M21 gene	0	0	0	0	1	5.24442
Gas1	growth arrest specific 1	0	0	0	0	1	5.12289
Gm12824		0	0	0	0	1	5.11768
P4ha2	procollagen-proline, 2-oxoglutarate 4-dioxygenase (proline 4-hydroxylase), alpha II polypeptide	1	0	0	0	0	5.07891
Tusc5	tumor suppressor candidate 5	0	0	0	0	1	4.9892
Mylk4	myosin light chain kinase family, member 4	0	0	0	0	1	4.98701
Grip1	glutamate receptor interacting protein 1	0	0	0	0	1	4.95697
Ppara	peroxisome proliferator activated receptor alpha	0	0	0	0	1	4.90949
Pln	phospholamban	0	0	0	1	0	4.88469
Abca8a	ATP-binding cassette, sub-family A (ABC1), member 8a	1	0	0	0	0	4.87012
Cyp1b1	cytochrome P450, family 1, subfamily b, polypeptide 1	0	0	0	0	1	4.83541
Bace2	beta-site APP-cleaving enzyme 2	0	0	0	0	1	4.82154
Qk	quaking	0	1	0	0	0	4.81323
Tmem231	transmembrane protein 231	0	0	0	1	0	4.79512
Ptgir	prostaglandin I receptor (IP)	0	0	0	0	1	4.78771
Olfr78	olfactory receptor 78	0	0	0	1	1	4.72597
Hmha1	histocompatibility (minor) HA-1	0	1	0	0	0	4.71719
Bhlhe22	basic helix-loop-helix family, member e22	1	0	0	0	0	4.7103
Cdc42bpg	CDC42 binding protein kinase gamma (DMPK-like)	1	0	0	0	0	4.66138
Lypd1	Ly6/Plaur domain containing 1	1	0	0	0	0	4.48114
Hsd17b7	hydroxysteroid (17-beta) dehydrogenase 7	1	0	0	0	0	4.4443
Ntsr2	neurotensin receptor 2	1	0	0	0	0	4.38708
Gadd45gip1	growth arrest and DNA-damage-inducible, gamma interacting protein 1	1	0	0	0	0	4.38691
Tbc1d24	TBC1 domain family, member 24	1	0	0	0	0	4.246
Espl1	extra spindle pole bodies 1, separase	0	0	0	1	0	4.05144
2610017I09Rik		1	0	0	0	0	3.97766
Dmp1	dentin matrix protein 1	1	0	0	0	0	3.9276
Gpc5	glypican 5	1	0	0	0	0	3.82336
Vil1	villin 1	1	0	0	0	0	3.77026
Traf3ip2	TRAF3 interacting protein 2	0	0	0	1	0	3.71915
BC053749		0	0	0	1	0	3.65751
Sstr4	somatostatin receptor 4	1	0	0	0	0	3.63519
Fbxl22	F-box and leucine-rich repeat protein 22	0	0	0	1	0	3.54315
Il6ra	interleukin 6 receptor, alpha	1	0	0	0	0	3.52445
Scn3b	sodium channel, voltage-gated, type III, beta	1	0	0	0	0	3.50919
Grm7	glutamate receptor, metabotropic 7	1	0	0	0	0	3.47224
Itih3	inter-alpha trypsin inhibitor, heavy chain 3	1	0	0	0	0	3.38271
D930016D06Rik	RIKEN cDNA D930016D06 gene	1	0	0	0	0	3.36932
Sncg	synuclein, gamma	1	0	0	0	0	3.25127
Mnd1	meiotic nuclear divisions 1 homolog (S. cerevisiae)	0	0	0	1	0	3.0778
Lhx6	LIM homeobox protein 6	1	0	0	0	0	3.07087
Nexn	nexilin	0	0	0	1	0	3.04783
Pask	PAS domain containing serine/threonine kinase	0	0	0	1	0	3.0382
Tmem229a	transmembrane protein 229A	1	0	0	0	0	2.96127
Sh3bgr	SH3-binding domain glutamic acid-rich protein	0	0	0	1	0	2.68832
Colec11	collectin sub-family member 11	1	0	0	0	0	2.66736
Mall	mal, T cell differentiation protein-like	1	0	0	0	0	2.61713
S100b	S100 protein, beta polypeptide, neural	1	0	0	0	0	2.58517
Adcy7	adenylate cyclase 7	0	1	0	0	0	2.55259
A330009N23Rik	RIKEN cDNA A330009N23 gene	1	0	0	0	0	2.4688
Fzd5	frizzled homolog 5 (Drosophila)	0	0	0	1	0	2.22315
Ass1	argininosuccinate synthetase 1	1	0	0	0	0	2.11533
Hspa1a	heat shock protein 1A	0	1	0	0	0	2.00096
Ajap1	adherens junction associated protein 1	1	0	0	0	0	1.97668
2410018M08Rik		0	1	0	0	0	1.94527
Ldb3	LIM domain binding 3	0	0	0	1	0	1.84891
Gypc	glycophorin C	0	0	0	0	1	1.83832
AI661453	expressed sequence AI661453	1	0	0	0	0	1.79343
Ephx3	epoxide hydrolase 3	0	0	0	1	0	1.63005
Tcf15	transcription factor 15	1	0	0	0	0	1.54226
Prox2	prospero homeobox 2	0	0	0	1	0	1.53754
Ccl27a	chemokine (C-C motif) ligand 27A	1	0	0	0	0	1.52413
Syt7	synaptotagmin VII	1	0	0	0	0	1.48541
Sh3bgrl2	SH3 domain binding glutamic acid-rich protein like 2	1	0	0	0	0	1.42866
L1cam	L1 cell adhesion molecule	1	0	0	0	0	1.41419
Dok6	docking protein 6	0	0	0	1	0	1.38049
Fgl2	fibrinogen-like protein 2	0	0	0	1	0	1.36257
Gm16845	predicted gene, 16845	0	0	0	1	0	1.29883
Gjb6	gap junction protein, beta 6	1	0	0	0	0	1.28147
Tcf21	transcription factor 21	0	1	0	0	0	1.1964
Trpv4	transient receptor potential cation channel, subfamily V, member 4	1	0	0	0	0	1.16631
Atp13a4	ATPase type 13A4	1	0	0	0	0	1.06731
Gabra2	gamma-aminobutyric acid (GABA) A receptor, subunit alpha 2	1	0	0	0	0	1.04063
Moxd1	monooxygenase, DBH-like 1	0	0	0	1	0	1.02624
Obscn	obscurin, cytoskeletal calmodulin and titin-interacting RhoGEF	0	0	0	1	0	1.00105
Cxcl2	chemokine (C-X-C motif) ligand 2	0	1	0	0	0	0.98947
Rhpn2	rhophilin, Rho GTPase binding protein 2	1	0	0	0	0	0.93816
Srms	src-related kinase lacking C-terminal regulatory tyrosine and N-terminal myristylation sites	1	0	0	0	0	0.887232
Serpinb1a	serine (or cysteine) peptidase inhibitor, clade B, member 1a	1	0	0	0	0	0.849571
Gm5077		0	0	0	1	0	0.825107
C1rb	complement component 1, r subcomponent B	0	0	0	1	0	0.753826
Letm2	leucine zipper-EF-hand containing transmembrane protein 2	1	0	0	0	0	0.743175
Rasgrf2	RAS protein-specific guanine nucleotide-releasing factor 2	1	0	0	0	0	0.710309
Coch	coagulation factor C homolog (Limulus polyphemus)	1	0	0	0	0	0.674042
Gria1	glutamate receptor, ionotropic, AMPA1 (alpha 1)	1	0	0	0	0	0.62718
Slfn2	schlafen 2	1	0	0	0	0	0.546279
Plin4	perilipin 4	0	0	0	1	0	0.486573
Folr2	folate receptor 2 (fetal)	0	1	0	0	0	0.440637
Prrt4	proline-rich transmembrane protein 4	1	0	0	0	0	0.438992
Gm9780	predicted gene 9780	1	0	0	0	0	0.395627
Ramp3	receptor (calcitonin) activity modifying protein 3	1	0	0	0	0	0.365117
Grhl1	grainyhead-like 1 (Drosophila)	1	0	0	0	0	0.352343
Kcnn4	potassium intermediate/small conductance calcium-activated channel, subfamily N, member 4	1	0	0	0	0	0.349493
Pou2af1	POU domain, class 2, associating factor 1	1	0	0	0	0	0.317812
Scn4b	sodium channel, type IV, beta	1	0	0	0	0	0.297292
1700047I17Rik2	RIKEN cDNA 1700047I17 gene 2	1	0	0	0	0	0.206568
Aldh1a3	aldehyde dehydrogenase family 1, subfamily A3	1	0	0	0	0	0.188481
Car5a	carbonic anhydrase 5a, mitochondrial	1	0	0	0	0	0.179873
Agxt2l1		1	0	0	0	0	0.179322
Kctd16	potassium channel tetramerisation domain containing 16	0	0	0	1	0	0.173931
Fam177a	family with sequence similarity 177, member A	1	0	0	0	0	0.0516427
Tshr	thyroid stimulating hormone receptor	0	0	0	1	0	0.045668
Bhmt2	betaine-homocysteine methyltransferase 2	1	0	0	0	0	0
Ccl27b	chemokine (C-C motif) ligand 27b	1	0	0	0	0	0
Ces5a	carboxylesterase 5A	0	0	0	1	0	0
D830026I12Rik	RIKEN cDNA D830026I12 gene	1	0	0	0	0	0
Gm12216	predicted gene 12216	0	0	0	1	0	0
Gm13306	predicted gene 13306	1	0	0	0	0	0
Gm2506	predicted gene 2506	1	0	0	0	0	0
Gm3470	predicted gene 3470	1	0	0	0	0	0
Lingo4	leucine rich repeat and Ig domain containing 4	0	0	0	1	0	0
Oas2	2'-5' oligoadenylate synthetase 2	1	0	0	0	0	0
Rian	RNA imprinted and accumulated in nucleus	0	0	0	0	1	0
Snora16a	small nucleolar RNA, H/ACA box 16A	0	0	0	1	0	0
Tm6sf2	transmembrane 6 superfamily member 2	1	0	0	0	0	0
1110059G02Rik	RIKEN cDNA 1110059G02 gene	1	0	1	0	0	N/A
1110064A23Rik	RIKEN cDNA 1110064A23 gene	0	0	1	0	0	N/A
1700120C14Rik	RIKEN cDNA 1700120C14 gene	0	0	0	1	0	N/A
2810416A17Rik	RIKEN cDNA 2810416A17 gene	1	0	0	0	0	N/A
2900052N01Rik	RIKEN cDNA 2900052N01 gene	1	0	0	0	0	N/A
3110032G18Rik		0	1	0	0	0	N/A
5033404E19Rik	NSA2 ribosome biogenesis homolog pseudogene	1	0	0	0	0	N/A
5830408B19Rik	RIKEN cDNA 5830408B19 gene	1	0	0	0	0	N/A
6030442H21Rik	RIKEN cDNA 6030442H21 gene	1	0	0	0	0	N/A
6430706D22Rik	RIKEN cDNA 6430706D22 gene	0	1	0	0	0	N/A
9430047G12Rik	RIKEN cDNA 9430047G12 gene	1	0	0	0	0	N/A
AI956758	expressed sequence AI956758	0	0	1	0	0	N/A
Ajuba	ajuba LIM protein	0	0	1	0	0	N/A
B130021B11Rik	RIKEN cDNA B130021B11 gene	1	0	0	0	0	N/A
Capn15	calpain 15	0	0	0	1	0	N/A
Cystm1	cysteine-rich transmembrane module containing 1	1	0	0	0	0	N/A
D1Ertd471e		0	1	0	0	0	N/A
D9Ertd720e	DNA segment, Chr 9, ERATO Doi 720, expressed	1	0	0	0	0	N/A
Dnah8	dynein, axonemal, heavy chain 8	0	0	0	1	0	N/A
Edg3		0	1	0	0	0	N/A
Gja7		0	1	0	0	0	N/A
Gm19705	predicted gene, 19705	0	0	0	1	0	N/A
Gucd1	guanylyl cyclase domain containing 1	0	0	0	1	0	N/A
Hnrpa1		0	1	0	0	0	N/A
Kat6a	K(lysine) acetyltransferase 6A	1	0	0	0	0	N/A
LOC100503822	uncharacterized LOC100503822	1	0	0	0	0	N/A
LOC100861853		0	0	1	0	0	N/A
LOC100861978	c-C motif chemokine 27-like	1	0	0	0	0	N/A
LOC552908	uncharacterized LOC552908	1	0	0	0	0	N/A
Map3k7cl	Map3k7 C-terminal like	0	0	0	1	0	N/A
Map4	microtubule-associated protein 4	1	0	0	0	0	N/A
Mir143hg	Mir143 and Mir145 host gene (non-protein coding)	0	0	0	1	0	N/A
Pald1	phosphatase domain containing, paladin 1	0	0	1	0	0	N/A
Plac9a	placenta specific 9a	1	0	0	0	0	N/A
Plac9b	placenta specific 9b	1	0	0	0	0	N/A
Ptges3l	prostaglandin E synthase 3 (cytosolic)-like	0	0	0	1	0	N/A
Pthr1		0	1	0	0	0	N/A
Rnu11	U11 small nuclear RNA	0	0	0	1	0	N/A
Samd11	sterile alpha motif domain containing 11	0	0	0	1	0	N/A
Sapcd2	suppressor APC domain containing 2	0	0	0	1	0	N/A
Sh3px3		0	1	0	0	0	N/A
Soga2		0	0	1	0	0	N/A
Tinagl		0	1	0	0	0	N/A
Trabd2b	TraB domain containing 2B	0	0	0	1	0	N/A
Vstm4	V-set and transmembrane domain containing 4	1	0	1	1	0	N/A
Zak	sterile alpha motif and leucine zipper containing kinase AZK	0	0	0	1	0	N/A
Zc2hc1a	zinc finger, C2HC-type containing 1A	0	0	0	1	0	N/A
Znf41-ps	ZNF41, pseudogene	0	0	0	1	0	N/A
