# Supplementary material for: Analysis of the brain mural cell transcriptome
Source: Sci Rep. 2016 Oct 11;6:35108. doi: 10.1038/srep35108 (PMC5057134; doi:10.1038/srep35108)
Supplement: Supplementary Dataset 2 [file srep35108-s3.xls]

## Sheet: Sheet1
	SYMBOL	GENENAME	FPKM (FACS sorted mural cells)
1	Rgs5	regulator of G-protein signaling 5	1302.26
2	Vtn	vitronectin	884.58
3	Mcam	melanoma cell adhesion molecule	754.421
4	Acta2	actin, alpha 2, smooth muscle, aorta	726.179
5	Cald1	caldesmon 1	622.581
6	Myl9	myosin, light polypeptide 9, regulatory	618.153
7	Flna	filamin, alpha	498.177
8	Ptn	pleiotrophin	461.681
9	Atp1a2	ATPase, Na+/K+ transporting, alpha 2 polypeptide	458.174
10	Pdgfrb	platelet derived growth factor receptor, beta polypeptide	445.205
11	Nid1	nidogen 1	406.757
12	Tpm1	tropomyosin 1, alpha	402.579
13	Zic1	zinc finger protein of the cerebellum 1	376.841
14	Bgn	biglycan	345.172
15	Cd248	CD248 antigen, endosialin	341.189
16	Fstl1	follistatin-like 1	327.246
17	Igf2	insulin-like growth factor 2	308.479
18	Sept11	septin 11	305.279
19	Abcc9	ATP-binding cassette, sub-family C (CFTR/MRP), member 9	282.272
20	Rgs4	regulator of G-protein signaling 4	262.247
21	Cspg4	chondroitin sulfate proteoglycan 4	257.314
22	Axl	AXL receptor tyrosine kinase	256.868
23	Art3	ADP-ribosyltransferase 3	253.254
24	Sema6d	sema domain, transmembrane domain (TM), and cytoplasmic domain, (semaphorin) 6D	248.08
25	Notch3	notch 3	236.297
26	Col1a2	collagen, type I, alpha 2	220.918
27	Atp13a5	ATPase type 13A5	219.447
28	Dmd	dystrophin, muscular dystrophy	215.409
29	Col3a1	collagen, type III, alpha 1	212.866
30	Mylk	myosin, light polypeptide kinase	194.465
31	Atp1b2	ATPase, Na+/K+ transporting, beta 2 polypeptide	179.03
32	Higd1b	HIG1 domain family, member 1B	177.325
33	Gucy1a3	guanylate cyclase 1, soluble, alpha 3	172.857
34	Tagln	transgelin	172.425
35	S1pr3	sphingosine-1-phosphate receptor 3	166.562
36	Nr2f2	nuclear receptor subfamily 2, group F, member 2	156.297
37	Ccdc80	coiled-coil domain containing 80	155.087
38	Farp1	FERM, RhoGEF (Arhgef) and pleckstrin domain protein 1 (chondrocyte-derived)	152.175
39	Pcdh18	protocadherin 18	151.902
40	Ano1	anoctamin 1, calcium activated chloride channel	150.422
41	Slc12a2	solute carrier family 12, member 2	148.021
42	Ppp1r14a	protein phosphatase 1, regulatory (inhibitor) subunit 14A	146.078
43	Lhfp	lipoma HMGIC fusion partner	144.429
44	Plxdc2	plexin domain containing 2	144.296
45	Adap2	ArfGAP with dual PH domains 2	143.866
46	Pcolce	procollagen C-endopeptidase enhancer protein	142.329
47	Myh11	myosin, heavy polypeptide 11, smooth muscle	141.283
48	Fam107b	family with sequence similarity 107, member B	141.077
49	Tnfrsf21	tumor necrosis factor receptor superfamily, member 21	141.039
50	Tpm2	tropomyosin 2, beta	137.153
51	Kcnj8	potassium inwardly-rectifying channel, subfamily J, member 8	136.71
52	Uba2	ubiquitin-like modifier activating enzyme 2	133.66
53	Gucy1b3	guanylate cyclase 1, soluble, beta 3	133.173
54	Ednra	endothelin receptor type A	126.334
55	F2r	coagulation factor II (thrombin) receptor	124.943
56	Sept8	septin 8	121.346
57	Tbx2	T-box 2	111.902
58	Pde3a	phosphodiesterase 3A, cGMP inhibited	111.518
59	Heyl	hairy/enhancer-of-split related with YRPW motif-like	110.994
60	Pxdn	peroxidasin homolog (Drosophila)	110.055
61	Pde8b	phosphodiesterase 8B	109.34
62	Rbms3	RNA binding motif, single stranded interacting protein	108.466
63	Egflam	EGF-like, fibronectin type III and laminin G domains	107.336
64	Gpr30	G protein-coupled receptor 30	105.657
65	Enpep	glutamyl aminopeptidase	105.155
66	Emilin1	elastin microfibril interfacer 1	104.824
67	Slc6a20a	solute carrier family 6 (neurotransmitter transporter), member 20A	104.671
68	Slc19a1	solute carrier family 19 (folate transporter), member 1	104.036
69	Cdh11	cadherin 11	99.9364
70	Pde5a	phosphodiesterase 5A, cGMP-specific	98.8495
71	Fads3	fatty acid desaturase 3	96.0113
72	Daam2	dishevelled associated activator of morphogenesis 2	95.8999
73	Chn1	chimerin (chimaerin) 1	95.4596
74	Slc9a3r1	solute carrier family 9 (sodium/hydrogen exchanger), member 3 regulator 1	94.6775
75	Dtx3	deltex 3 homolog (Drosophila)	94.6473
76	Parva	parvin, alpha	94.3317
77	Atp2a3	ATPase, Ca++ transporting, ubiquitous	91.0242
78	Slc38a11	solute carrier family 38, member 11	90.8732
79	Crispld2	cysteine-rich secretory protein LCCL domain containing 2	89.5703
80	Col5a2	collagen, type V, alpha 2	88.5705
81	Hic1	hypermethylated in cancer 1	86.0414
82	Cryab	crystallin, alpha B	85.7119
83	Igf2r	insulin-like growth factor 2 receptor	83.1815
84	Vstm4	V-set and transmembrane domain containing 4	82.1449
85	Des	desmin	80.9915
86	Inpp4b	inositol polyphosphate-4-phosphatase, type II	80.2997
87	Ndrg2	N-myc downstream regulated gene 2	79.8519
88	Lama2	laminin, alpha 2	79.3776
89	Arhgef17	Rho guanine nucleotide exchange factor (GEF) 17	77.9231
90	Sdc2	syndecan 2	77.8242
91	Cadm4	cell adhesion molecule 4	77.7214
92	Klhl23	kelch-like 23	77.6996
93	Rarres2	retinoic acid receptor responder (tazarotene induced) 2	77.4296
94	Pitpnc1	phosphatidylinositol transfer protein, cytoplasmic 1	74.5781
95	Ptpn9	protein tyrosine phosphatase, non-receptor type 9	72.7367
96	Uchl1	ubiquitin carboxy-terminal hydrolase L1	71.7466
97	Dennd2a	DENN/MADD domain containing 2A	70.4042
98	Kirrel	kin of IRRE like (Drosophila)	69.8168
99	Arhgef25	Rho guanine nucleotide exchange factor (GEF) 25	68.394
100	Sh2d3c	SH2 domain containing 3C	67.9406
101	Lbh	limb-bud and heart	67.9321
102	Pde1a	phosphodiesterase 1A, calmodulin-dependent	67.8463
103	Lgals1	lectin, galactose binding, soluble 1	66.1048
104	Itga7	integrin alpha 7	65.9468
105	Dlk1	delta-like 1 homolog (Drosophila)	64.7477
106	Pid1	phosphotyrosine interaction domain containing 1	64.375
107	Efemp2	epidermal growth factor-containing fibulin-like extracellular matrix protein 2	63.839
108	Filip1l	filamin A interacting protein 1-like	63.0725
109	Pth1r	parathyroid hormone 1 receptor	62.4964
110	St5	suppression of tumorigenicity 5	62.305
111	Gm13889	predicted gene 13889	61.3822
112	Adcy6	adenylate cyclase 6	60.6692
113	Foxs1	forkhead box S1	60.6115
114	Mrvi1	MRV integration site 1	60.578
115	Plxdc1	plexin domain containing 1	59.9785
116	Aspn	asporin	59.3826
117	Il34	interleukin 34	59.063
118	Bmpr1a	bone morphogenetic protein receptor, type 1A	57.6443
119	Adamts16	a disintegrin-like and metallopeptidase (reprolysin type) with thrombospondin type 1 motif, 16	57.451
120	Vasn	vasorin	57.3434
121	Slc7a2	solute carrier family 7 (cationic amino acid transporter, y+ system), member 2	57.1023
122	Ccnd2	cyclin D2	56.8935
123	Gfra2	glial cell line derived neurotrophic factor family receptor alpha 2	56.7611
124	P2ry14	purinergic receptor P2Y, G-protein coupled, 14	56.5324
125	Pdlim1	PDZ and LIM domain 1 (elfin)	55.8519
126	Hey2	hairy/enhancer-of-split related with YRPW motif 2	55.39
127	Gpx8	glutathione peroxidase 8 (putative)	55.3809
128	Aoc3	amine oxidase, copper containing 3	53.9632
129	Plce1	phospholipase C, epsilon 1	53.7478
130	Tbx18	T-box18	52.6461
131	Ntn1	netrin 1	52.4073
132	Prrx1	paired related homeobox 1	52.0087
133	Rcn3	reticulocalbin 3, EF-hand calcium binding domain	51.8269
134	Marveld1	MARVEL (membrane-associating) domain containing 1	50.7599
135	Plcl1	phospholipase C-like 1	50.3722
136	Jam3	junction adhesion molecule 3	50.3403
137	Eps8	epidermal growth factor receptor pathway substrate 8	50.1838
138	Rasl12	RAS-like, family 12	49.5396
139	Ifitm1	interferon induced transmembrane protein 1	49.3284
140	Tgfb3	transforming growth factor, beta 3	49.0286
141	Arhgap42	Rho GTPase activating protein 42	47.88
142	Stk39	serine/threonine kinase 39	46.809
143	Tbc1d2b	TBC1 domain family, member 2B	46.1147
144	Ctdspl	CTD (carboxy-terminal domain, RNA polymerase II, polypeptide A) small phosphatase-like	45.3369
145	Plxnb1	plexin B1	44.5717
146	Naalad2	N-acetylated alpha-linked acidic dipeptidase 2	44.3926
147	Grm3	glutamate receptor, metabotropic 3	44.3547
148	Adamts8	a disintegrin-like and metallopeptidase (reprolysin type) with thrombospondin type 1 motif, 8	43.3292
149	Gpc6	glypican 6	42.7418
150	Rasl11a	RAS-like, family 11, member A	42.6242
151	Aif1l	allograft inflammatory factor 1-like	42.2076
152	Plekha2	pleckstrin homology domain-containing, family A (phosphoinositide binding specific) member 2	42.0168
153	Arvcf	armadillo repeat gene deleted in velo-cardio-facial syndrome	41.8042
154	Fam20a	family with sequence similarity 20, member A	39.5241
155	Pdgfa	platelet derived growth factor, alpha	39.41
156	Itga8	integrin alpha 8	39.3977
157	Sfrp2	secreted frizzled-related protein 2	38.317
158	Nr2f1	nuclear receptor subfamily 2, group F, member 1	37.0324
159	Fam101a	family with sequence similarity 101, member A	36.3664
160	Wtip	WT1-interacting protein	35.188
161	Slc16a12	solute carrier family 16 (monocarboxylic acid transporters), member 12	34.6845
162	Rrad	Ras-related associated with diabetes	34.2521
163	Foxd1	forkhead box D1	34.1474
164	Rerg	RAS-like, estrogen-regulated, growth-inhibitor	33.7234
165	Kcne4	potassium voltage-gated channel, Isk-related subfamily, gene 4	33.5569
166	Cap2	CAP, adenylate cyclase-associated protein, 2 (yeast)	33.4399
167	Pgf	placental growth factor	31.7794
168	Hspa12a	heat shock protein 12A	31.201
169	Tbx15	T-box 15	30.9786
170	Hspa2	heat shock protein 2	30.616
171	Prkar1b	protein kinase, cAMP dependent regulatory, type I beta	30.0717
172	Palld	palladin, cytoskeletal associated protein	29.7695
173	Dact1	dapper homolog 1, antagonist of beta-catenin (xenopus)	29.6145
174	Arhgap10	Rho GTPase activating protein 10	29.3816
175	Gprc5b	G protein-coupled receptor, family C, group 5, member B	29.2093
176	Slc30a10	solute carrier family 30, member 10	29.0542
177	Myom1	myomesin 1	28.6622
178	Gucy1a2	guanylate cyclase 1, soluble, alpha 2	28.5022
179	Nrip2	nuclear receptor interacting protein 2	27.4829
180	Ace2	angiotensin I converting enzyme (peptidyl-dipeptidase A) 2	27.2216
181	Fgfr3	fibroblast growth factor receptor 3	26.9561
182	Cacna1h	calcium channel, voltage-dependent, T type, alpha 1H subunit	26.5094
183	Rftn2	raftlin family member 2	25.4335
184	Pawr	PRKC, apoptosis, WT1, regulator	25.2065
185	Ltbp3	latent transforming growth factor beta binding protein 3	24.9592
186	Dbndd2	dysbindin (dystrobrevin binding protein 1) domain containing 2	24.8867
187	Samd5	sterile alpha motif domain containing 5	24.3684
188	Npy1r	neuropeptide Y receptor Y1	24.244
189	Kctd1	potassium channel tetramerisation domain containing 1	23.9262
190	Wnt5b	wingless-related MMTV integration site 5B	23.8937
191	Mboat2	membrane bound O-acyltransferase domain containing 2	23.5219
192	Casq2	calsequestrin 2	22.9909
193	Sytl2	synaptotagmin-like 2	22.8624
194	Nts	neurotensin	21.9371
195	C1qtnf2	C1q and tumor necrosis factor related protein 2	21.496
196	Myocd	myocardin	20.9299
197	Serping1	serine (or cysteine) peptidase inhibitor, clade G, member 1	20.6957
198	Slco3a1	solute carrier organic anion transporter family, member 3a1	20.6835
199	Evc	Ellis van Creveld gene syndrome	20.2179
200	Etv1	ets variant gene 1	19.6955
201	Pla1a	phospholipase A1 member A	19.4539
202	Pla2r1	phospholipase A2 receptor 1	19.3136
203	Prickle2	prickle homolog 2 (Drosophila)	19.0416
204	Amigo2	adhesion molecule with Ig like domain 2	18.9911
205	C1s	complement component 1, s subcomponent	18.3176
206	Kctd15	potassium channel tetramerisation domain containing 15	17.3521
207	Ogn	osteoglycin	16.751
208	Rgs7bp	regulator of G-protein signalling 7 binding protein	16.3498
209	Samd4	sterile alpha motif domain containing 4	16.2088
210	Mn1	meningioma 1	16.0611
211	Rbpms2	RNA binding protein with multiple splicing 2	15.9552
212	Bmp5	bone morphogenetic protein 5	15.6906
213	Gpr20	G protein-coupled receptor 20	15.6765
214	1500009L16Rik	RIKEN cDNA 1500009L16 gene	15.4153
215	Fap	fibroblast activation protein	15.3687
216	Ddit4l	DNA-damage-inducible transcript 4-like	15.2165
217	P2rx1	purinergic receptor P2X, ligand-gated ion channel, 1	15.2076
218	AW011738	expressed sequence AW011738	14.9491
219	Alx3	aristaless-like homeobox 3	13.5226
220	Stmn2	stathmin-like 2	13.0152
221	Itga10	integrin, alpha 10	12.8886
222	Trpc1	transient receptor potential cation channel, subfamily C, member 1	12.8828
223	Adamts15	a disintegrin-like and metallopeptidase (reprolysin type) with thrombospondin type 1 motif, 15	12.7026
224	Ggt1	gamma-glutamyltransferase 1	12.5392
225	Ror1	receptor tyrosine kinase-like orphan receptor 1	12.4333
226	Irs1	insulin receptor substrate 1	12.3587
227	Pdlim3	PDZ and LIM domain 3	12.2282
228	Lmcd1	LIM and cysteine-rich domains 1	12.0237
229	Susd5	sushi domain containing 5	11.8512
230	Lin7a	lin-7 homolog A (C. elegans)	11.8276
231	Steap4	STEAP family member 4	11.4329
232	Ctnna3	catenin (cadherin associated protein), alpha 3	11.261
233	Cpm	carboxypeptidase M	11.0596
234	Runx1t1	runt-related transcription factor 1; translocated to, 1 (cyclin D-related)	10.5858
235	Frk	fyn-related kinase	10.547
236	Serpini1	serine (or cysteine) peptidase inhibitor, clade I, member 1	10.4602
237	6330403L08Rik	RIKEN cDNA 6330403L08 gene	10.4482
238	Dgkb	diacylglycerol kinase, beta	10.4315
239	Mustn1	musculoskeletal, embryonic nuclear protein 1	9.59111
240	C1qtnf7	C1q and tumor necrosis factor related protein 7	9.46904
241	Cnn1	calponin 1	9.21659
242	Kcnmb1	potassium large conductance calcium-activated channel, subfamily M, beta member 1	9.07375
243	Prelp	proline arginine-rich end leucine-rich repeat	8.67757
244	Lmod1	leiomodin 1 (smooth muscle)	8.59503
245	Nov	nephroblastoma overexpressed gene	8.48372
246	Susd2	sushi domain containing 2	8.42254
247	Adrbk2	adrenergic receptor kinase, beta 2	7.10523
248	Nodal	nodal	6.96578
249	Ptger3	prostaglandin E receptor 3 (subtype EP3)	6.84332
250	Tnxb	tenascin XB	6.84251
251	Ankrd6	ankyrin repeat domain 6	6.74212
252	Lipg	lipase, endothelial	6.70745
253	Sgca	sarcoglycan, alpha (dystrophin-associated glycoprotein)	6.56559
254	Olfr558	olfactory receptor 558	6.55475
255	Ano4	anoctamin 4	6.52992
256	Glrb	glycine receptor, beta subunit	6.43636
257	Vgll3	vestigial like 3 (Drosophila)	5.70926
258	Scn2b	sodium channel, voltage-gated, type II, beta	5.32643
259	Olfr78	olfactory receptor 78	4.72597
260	1110059G02Rik	RIKEN cDNA 1110059G02 gene	N/A
